# Supplementary material for: 9-Ethyl-10-methyl­acridinium trifluoro­methane­sulfonate
Source: Acta Crystallogr Sect E Struct Rep Online. 2008 Dec 6;65(Pt 1):o30–1. doi: 10.1107/S1600536808039676 (PMC2967949; doi:10.1107/S1600536808039676)
Supplement: Supplementary file 1 [file e-65-00o30-sup1.cif]

##############################################################################
###                                                                        ###
###        Electronic paper (Acta Crystallographica Section E)             ###
###                                                                        ###
##############################################################################
#                                                                            #
# This CIF contains the data in a paper accepted for publication in Acta     #
# Crystallographica Section E. It conforms to the requirements of Notes      #
# for Authors for Section E, and has been peer reviewed under the auspices   #
# of the IUCr Commission on Journals.                                        #
#                                                                            #
# Full details of the Crystallographic Information File format               #
# are given in the paper "The Crystallographic Information File (CIF):       #
# a New Standard Archive File for Crystallography" by S. R. Hall, F. H.      #
# Allen and I. D. Brown [Acta Cryst. (1991), A47, 655-685].                  #
#                                                                            #
# The current version of the core CIF dictionary is obtainable from          #
# ftp://ftp.iucr.org/pub/cif_core.dic. The current version number is 2.4.    #
#                                                                            #
# Software is freely available for graphical display of the structure(s) in  #
# this CIF.  For information consult the CIF home page http://www.iucr.org/  #
# cif/home.html                                                              #
#                                                                            #
# This file may be used for bona fide research purposes within the           #
# scientific community so long as proper attribution is given to the journal # 
# article from which it was obtained.                                        #
#                                                                            #
##############################################################################
                                             
data_global
_audit_creation_method     'from SHELXL97 CIF and IUCr SHELXL97-template'
_journal_date_recd_electronic     2008-11-14
_journal_date_accepted     2008-11-25
_journal_name_full     'Acta Crystallographica, Section E'
_journal_year     2009
_journal_volume     65
_journal_issue      1
_journal_page_first     o30
_journal_page_last     o31
_journal_paper_category     QO
_journal_coeditor_code     HK2577
_publ_contact_author_name     'Professor Jerzy B\/la\.zejowski'
_publ_contact_author_address
;
University of Gda\'nsk,
Faculty of Chemistry,
J. Sobieskiego 18,
80-952 Gda\'nsk
Poland
;
_publ_contact_author_email     bla@chem.univ.gda.pl
_publ_contact_author_fax     '+48 58 523 53 57'
_publ_contact_author_phone     '+48 58 523 53 31'
_publ_section_title
;
9-Ethyl-10-methylacridinium trifluoromethanesulfonate
;
loop_
    _publ_author_name
    _publ_author_footnote
    _publ_author_address
    'Beata Zadykowicz'
;
?
;
;
Faculty of Chemistry,
University of Gda\'nsk,
Sobieskiego 18,
80-952 Gda\'nsk
Poland
;
    'Micha\/l Wera'
;
?
;
;
Faculty of Chemistry,
University of Gda\'nsk,
Sobieskiego 18,
80-952 Gda\'nsk
Poland
;
    'Artur Sikorski'
;
?
;
;
Faculty of Chemistry,
University of Gda\'nsk,
Sobieskiego 18,
80-952 Gda\'nsk
Poland
;
    'Jerzy B\/la\.zejowski' .
;
Faculty of Chemistry,
University of Gda\'nsk,
Sobieskiego 18,
80-952 Gda\'nsk
Poland
;
data_I
_audit_creation_method     SHELXL-97
_chemical_name_systematic
;
9-Ethyl-10-methylacridinium trifluoromethanesulfonate
;
_chemical_name_common
;
;
_chemical_formula_moiety     'C16 H16 N +, C F3 O3 S -'
_chemical_formula_sum     'C17 H16 F3 N O3 S'
_chemical_formula_iupac     'C16 H16 N +, C F3 S O3 -'
_chemical_formula_weight     371.37
_chemical_melting_point     ?
_symmetry_cell_setting     'triclinic'
_symmetry_space_group_name_H-M     'P -1'
_symmetry_space_group_name_Hall     '-P 1'
loop_
    _symmetry_equiv_pos_as_xyz
    'x, y, z'
    '-x, -y, -z'
_cell_length_a     7.771(2)
_cell_length_b     9.440(2)
_cell_length_c     11.898(2)
_cell_angle_alpha     76.76(3)
_cell_angle_beta     74.04(3)
_cell_angle_gamma     82.14(3)
_cell_volume     814.3(3)
_cell_formula_units_Z     2
_cell_measurement_reflns_used     2857
_cell_measurement_theta_min     3.14
_cell_measurement_theta_max     25.00
_cell_measurement_temperature     295(2)
_exptl_crystal_description     plate
_exptl_crystal_colour     pale-yellow
_exptl_crystal_size_max     0.5
_exptl_crystal_size_mid     0.5
_exptl_crystal_size_min     0.05
_exptl_crystal_density_diffrn     1.515
_exptl_crystal_density_meas     ?
_exptl_crystal_density_method     'not measured'
_exptl_crystal_F_000     384
_exptl_absorpt_coefficient_mu     0.248
_exptl_absorpt_correction_type     'multi-scan'
_exptl_absorpt_process_details     '(CrysAlis RED; Oxford Diffraction, 2008)'
_exptl_absorpt_correction_T_min     0.87020
_exptl_absorpt_correction_T_max     0.988
_exptl_special_details
;
Empirical absorption correction using spherical harmonics,
 implemented in SCALE3 ABSPACK scaling algorithm.
;
_diffrn_ambient_temperature     295(2)
_diffrn_radiation_type     MoK\a
_diffrn_radiation_wavelength     0.71073
_diffrn_radiation_source     'Enhance (Mo) X-ray Source'
_diffrn_radiation_monochromator     graphite
_diffrn_measurement_device_type     'Oxford Diffraction GEMINI R ULTRA Ruby CCD'
_diffrn_measurement_method     \w
_diffrn_detector_area_resol_mean     10.4002
_diffrn_reflns_number     7781
_diffrn_reflns_av_R_equivalents     0.0197
_diffrn_reflns_av_sigmaI/netI     0.0260
_diffrn_reflns_theta_min     3.14
_diffrn_reflns_theta_max     25.00
_diffrn_reflns_theta_full     25.00
_diffrn_measured_fraction_theta_max     0.995
_diffrn_measured_fraction_theta_full     0.995
_diffrn_reflns_limit_h_min     -9
_diffrn_reflns_limit_h_max     8
_diffrn_reflns_limit_k_min     -8
_diffrn_reflns_limit_k_max     11
_diffrn_reflns_limit_l_min     -13
_diffrn_reflns_limit_l_max     14
_diffrn_standards_number     ?
_diffrn_standards_interval_count     ?
_diffrn_standards_interval_time     ?
_diffrn_standards_decay_%     ?
_refine_special_details
;
Refinement of <i>F</i>^2^ against ALL reflections. The weighted <i>R</i>-factor
<i>wR</i> and goodness of fit <i>S</i> are based on <i>F</i>^2^, conventional
<i>R</i>-factors <i>R</i> are based on <i>F</i>, with <i>F</i> set to zero for
negative <i>F</i>^2^. The threshold expression of <i>F</i>^2^ >
\s(<i>F</i>^2^) is used only for calculating <i>R</i>-factors(gt) <i>etc</i>.
and is not relevant to the choice of reflections for refinement.
<i>R</i>-factors based on <i>F</i>^2^ are statistically about twice as large
as those based on <i>F</i>, and <i>R</i>- factors based on ALL data will be
even larger.
;
_reflns_number_total     2857
_reflns_number_gt     2078
_reflns_threshold_expression     I>2\s(I)
_refine_ls_structure_factor_coef     Fsqd
_refine_ls_matrix_type     full
_refine_ls_R_factor_all     0.0508
_refine_ls_R_factor_gt     0.0346
_refine_ls_wR_factor_gt     0.0986
_refine_ls_wR_factor_ref     0.1022
_refine_ls_goodness_of_fit_ref     1.078
_refine_ls_restrained_S_all     1.078
_refine_ls_number_reflns     2857
_refine_ls_number_parameters     229
_refine_ls_number_restraints     0
_refine_ls_hydrogen_treatment     constr
_refine_ls_weighting_scheme     calc
_refine_ls_weighting_details
         'calc w=1/[\s^2^(Fo^2^)+(0.0604P)^2^+0.0136P] where P=(Fo^2^+2Fc^2^)/3'
_atom_sites_solution_hydrogens     geom
_atom_sites_solution_primary     direct
_atom_sites_solution_secondary     difmap
_refine_ls_shift/su_max     0.000
_refine_ls_shift/su_mean     0.000
_refine_diff_density_max     0.215
_refine_diff_density_min     -0.250
_refine_ls_extinction_method     'SHELXL97 (Sheldrick, 2008)'
_refine_ls_extinction_coef     0.014(3)
_refine_ls_extinction_expression
                                  'Fc^*^=kFc[1+0.001xFc^2^\l^3^/sin(2\q)]^-1/4^'
loop_
    _atom_type_symbol
    _atom_type_description
    _atom_type_scat_dispersion_real
    _atom_type_scat_dispersion_imag
    _atom_type_scat_source
    'C' 'C' 0.0033 0.0016
                         'International Tables Vol C Tables 4.2.6.8 and 6.1.1.4'
    'H' 'H' 0.0000 0.0000
                         'International Tables Vol C Tables 4.2.6.8 and 6.1.1.4'
    'N' 'N' 0.0061 0.0033
                         'International Tables Vol C Tables 4.2.6.8 and 6.1.1.4'
    'O' 'O' 0.0106 0.0060
                         'International Tables Vol C Tables 4.2.6.8 and 6.1.1.4'
    'F' 'F' 0.0171 0.0103
                         'International Tables Vol C Tables 4.2.6.8 and 6.1.1.4'
    'S' 'S' 0.1246 0.1234
                         'International Tables Vol C Tables 4.2.6.8 and 6.1.1.4'
_computing_data_collection     'CrysAlis CCD (Oxford Diffraction, 2008)'
_computing_cell_refinement     'CrysAlis RED (Oxford Diffraction, 2008)'
_computing_data_reduction     'CrysAlis RED (Oxford Diffraction, 2008)'
_computing_structure_solution     'SHELXS97 (Sheldrick, 2008)'
_computing_structure_refinement     'SHELXL97 (Sheldrick, 2008)'
_computing_molecular_graphics     'ORTEPII (Johnson, 1976)'
_computing_publication_material
                            'SHELXL97 (Sheldrick, 2008) and PLATON (Spek, 2003)'
loop_
    _atom_site_type_symbol
    _atom_site_label
    _atom_site_fract_x
    _atom_site_fract_y
    _atom_site_fract_z
    _atom_site_U_iso_or_equiv
    _atom_site_adp_type
    _atom_site_calc_flag
    _atom_site_refinement_flags
    _atom_site_occupancy
    _atom_site_disorder_assembly
    _atom_site_disorder_group
    C C1 0.3057(2) 0.6242(2) 0.97192(18) 0.0479(5) Uani d . 1 . .
    H H1 0.3455 0.7172 0.9413 0.057 Uiso calc R 1 . .
    C C2 0.2727(3) 0.5708(2) 1.09064(19) 0.0541(5) Uani d . 1 . .
    H H2 0.2876 0.6276 1.1411 0.065 Uiso calc R 1 . .
    C C3 0.2161(3) 0.4299(2) 1.13769(19) 0.0551(5) Uani d . 1 . .
    H H3 0.1946 0.3940 1.2195 0.066 Uiso calc R 1 . .
    C C4 0.1918(3) 0.3445(2) 1.06641(18) 0.0490(5) Uani d . 1 . .
    H H4 0.1571 0.2503 1.0993 0.059 Uiso calc R 1 . .
    C C5 0.1504(3) 0.2917(2) 0.68005(19) 0.0526(5) Uani d . 1 . .
    H H5 0.1046 0.2013 0.7141 0.063 Uiso calc R 1 . .
    C C6 0.1686(3) 0.3478(2) 0.5618(2) 0.0616(6) Uani d . 1 . .
    H H6 0.1340 0.2947 0.5159 0.074 Uiso calc R 1 . .
    C C7 0.2377(3) 0.4825(2) 0.50750(19) 0.0594(6) Uani d . 1 . .
    H H7 0.2505 0.5175 0.4262 0.071 Uiso calc R 1 . .
    C C8 0.2859(3) 0.5621(2) 0.57323(17) 0.0509(5) Uani d . 1 . .
    H H8 0.3312 0.6522 0.5364 0.061 Uiso calc R 1 . .
    C C9 0.3131(2) 0.59454(18) 0.76881(17) 0.0397(4) Uani d . 1 . .
    N N10 0.18592(19) 0.31700(15) 0.86993(13) 0.0387(4) Uani d . 1 . .
    C C11 0.2806(2) 0.54049(18) 0.89252(17) 0.0394(4) Uani d . 1 . .
    C C12 0.2190(2) 0.39871(18) 0.94283(16) 0.0388(4) Uani d . 1 . .
    C C13 0.2688(2) 0.51098(19) 0.69798(16) 0.0398(4) Uani d . 1 . .
    C C14 0.2018(2) 0.37195(19) 0.75118(17) 0.0397(4) Uani d . 1 . .
    C C15 0.1358(3) 0.1658(2) 0.92047(19) 0.0548(5) Uani d . 1 . .
    H H15A 0.1862 0.1064 0.8619 0.082 Uiso calc R 1 . .
    H H15B 0.0074 0.1650 0.9426 0.082 Uiso calc R 1 . .
    H H15C 0.1813 0.1277 0.9897 0.082 Uiso calc R 1 . .
    C C16 0.3835(3) 0.7413(2) 0.71458(19) 0.0492(5) Uani d . 1 . .
    H H16A 0.4536 0.7416 0.6333 0.059 Uiso calc R 1 . .
    H H16B 0.4621 0.7601 0.7594 0.059 Uiso calc R 1 . .
    C C17 0.2316(3) 0.8623(2) 0.7141(2) 0.0590(6) Uani d . 1 . .
    H H17A 0.2808 0.9541 0.6753 0.088 Uiso calc R 1 . .
    H H17B 0.1670 0.8665 0.7948 0.088 Uiso calc R 1 . .
    H H17C 0.1515 0.8423 0.6720 0.088 Uiso calc R 1 . .
    C C18 0.2605(3) 0.9709(2) 0.36020(18) 0.0563(5) Uani d . 1 . .
    F F19 0.12725(18) 0.89034(15) 0.42780(11) 0.0835(4) Uani d . 1 . .
    F F20 0.19886(19) 1.11050(15) 0.35499(12) 0.0838(4) Uani d . 1 . .
    F F21 0.3880(2) 0.94796(18) 0.41894(12) 0.0913(5) Uani d . 1 . .
    S S22 0.34301(7) 0.92827(5) 0.21309(4) 0.0488(2) Uani d . 1 . .
    O O23 0.4120(2) 0.77973(17) 0.23799(17) 0.0817(5) Uani d . 1 . .
    O O24 0.18424(19) 0.95139(17) 0.17045(13) 0.0650(4) Uani d . 1 . .
    O O25 0.47217(19) 1.03268(17) 0.15403(13) 0.0688(5) Uani d . 1 . .
loop_
    _atom_site_aniso_label
    _atom_site_aniso_U_11
    _atom_site_aniso_U_22
    _atom_site_aniso_U_33
    _atom_site_aniso_U_12
    _atom_site_aniso_U_13
    _atom_site_aniso_U_23
    C1 0.0441(11) 0.0382(11) 0.0692(14) -0.0014(8) -0.0219(10) -0.0183(10)
    C2 0.0527(13) 0.0543(13) 0.0663(14) 0.0040(10) -0.0248(11) -0.0271(11)
    C3 0.0548(13) 0.0607(14) 0.0535(12) 0.0015(10) -0.0206(10) -0.0138(10)
    C4 0.0473(12) 0.0422(11) 0.0587(13) -0.0025(9) -0.0182(9) -0.0072(9)
    C5 0.0559(13) 0.0417(12) 0.0660(14) -0.0073(9) -0.0171(10) -0.0182(10)
    C6 0.0667(15) 0.0633(15) 0.0669(15) -0.0079(12) -0.0235(12) -0.0275(12)
    C7 0.0609(14) 0.0682(15) 0.0523(12) -0.0046(11) -0.0177(11) -0.0147(11)
    C8 0.0478(12) 0.0491(12) 0.0555(13) -0.0064(9) -0.0130(10) -0.0083(10)
    C9 0.0296(10) 0.0320(10) 0.0584(12) -0.0004(7) -0.0121(8) -0.0107(8)
    N10 0.0355(8) 0.0285(8) 0.0541(10) -0.0026(6) -0.0129(7) -0.0103(7)
    C11 0.0288(9) 0.0336(10) 0.0600(12) 0.0019(7) -0.0154(8) -0.0155(8)
    C12 0.0305(9) 0.0329(10) 0.0557(12) 0.0018(7) -0.0145(8) -0.0124(8)
    C13 0.0318(10) 0.0346(10) 0.0540(11) -0.0005(7) -0.0108(8) -0.0124(8)
    C14 0.0330(10) 0.0340(10) 0.0547(12) 0.0009(7) -0.0125(8) -0.0146(8)
    C15 0.0676(14) 0.0329(11) 0.0676(13) -0.0116(10) -0.0219(11) -0.0070(9)
    C16 0.0468(12) 0.0394(11) 0.0621(12) -0.0107(9) -0.0124(9) -0.0093(9)
    C17 0.0638(14) 0.0367(12) 0.0740(14) -0.0036(10) -0.0152(11) -0.0091(10)
    C18 0.0564(13) 0.0557(14) 0.0565(13) -0.0210(11) -0.0115(11) -0.0041(10)
    F19 0.0803(10) 0.0913(11) 0.0695(9) -0.0423(8) 0.0020(7) -0.0019(7)
    F20 0.0990(11) 0.0619(9) 0.0841(9) -0.0101(8) 0.0033(8) -0.0317(7)
    F21 0.0951(11) 0.1268(13) 0.0649(9) -0.0367(10) -0.0363(8) -0.0091(8)
    S22 0.0461(3) 0.0466(3) 0.0603(3) -0.0064(2) -0.0172(2) -0.0179(2)
    O23 0.0841(12) 0.0528(10) 0.1235(14) 0.0168(8) -0.0476(11) -0.0355(9)
    O24 0.0598(9) 0.0738(10) 0.0708(9) -0.0122(8) -0.0342(8) -0.0078(8)
    O25 0.0612(10) 0.0840(11) 0.0630(9) -0.0324(8) 0.0022(7) -0.0248(8)
_geom_special_details
;
All e.s.d.'s (except the e.s.d. in the dihedral angle between two l.s. planes)
are estimated using the full covariance matrix. The cell e.s.d.'s are taken
into account individually in the estimation of e.s.d.'s in distances, angles
and torsion angles; correlations between e.s.d.'s in cell parameters are only
used when they are defined by crystal symmetry. An approximate (isotropic)
treatment of cell e.s.d.'s is used for estimating e.s.d.'s involving l.s.
planes.
;
loop_
    _geom_bond_atom_site_label_1
    _geom_bond_atom_site_label_2
    _geom_bond_site_symmetry_2
    _geom_bond_distance
    _geom_bond_publ_flag
    C1 C2 . 1.351(3) ?
    C1 C11 . 1.428(2) ?
    C1 H1 . 0.9300 ?
    C2 C3 . 1.399(3) ?
    C2 H2 . 0.9300 ?
    C3 C4 . 1.359(3) ?
    C3 H3 . 0.9300 ?
    C4 C12 . 1.408(3) ?
    C4 H4 . 0.9300 ?
    C5 C6 . 1.360(3) ?
    C5 C14 . 1.418(3) ?
    C5 H5 . 0.9300 ?
    C6 C7 . 1.394(3) ?
    C6 H6 . 0.9300 ?
    C7 C8 . 1.351(3) ?
    C7 H7 . 0.9300 ?
    C8 C13 . 1.426(3) ?
    C8 H8 . 0.9300 ?
    C9 C11 . 1.406(3) ?
    C9 C13 . 1.411(2) ?
    C9 C16 . 1.496(3) ?
    N10 C14 . 1.366(2) ?
    N10 C12 . 1.377(2) ?
    N10 C15 . 1.477(2) ?
    C11 C12 . 1.424(2) ?
    C13 C14 . 1.421(3) ?
    C15 H15A . 0.9600 ?
    C15 H15B . 0.9600 ?
    C15 H15C . 0.9600 ?
    C16 C17 . 1.526(3) ?
    C16 H16A . 0.9700 ?
    C16 H16B . 0.9700 ?
    C17 H17A . 0.9600 ?
    C17 H17B . 0.9600 ?
    C17 H17C . 0.9600 ?
    F19 C18 . 1.332(2) ?
    F20 C18 . 1.333(3) ?
    F21 C18 . 1.331(2) ?
    S22 O25 . 1.4276(15) ?
    S22 O24 . 1.4308(14) ?
    S22 C18 . 1.809(2) ?
    O23 S22 . 1.4257(16) ?
loop_
    _geom_angle_atom_site_label_1
    _geom_angle_atom_site_label_2
    _geom_angle_atom_site_label_3
    _geom_angle_site_symmetry_1
    _geom_angle_site_symmetry_3
    _geom_angle
    _geom_angle_publ_flag
    C2 C1 C11 . . 121.23(19) ?
    C2 C1 H1 . . 119.4 ?
    C11 C1 H1 . . 119.4 ?
    C1 C2 C3 . . 120.02(18) ?
    C1 C2 H2 . . 120.0 ?
    C3 C2 H2 . . 120.0 ?
    C4 C3 C2 . . 121.4(2) ?
    C4 C3 H3 . . 119.3 ?
    C2 C3 H3 . . 119.3 ?
    C3 C4 C12 . . 120.01(19) ?
    C3 C4 H4 . . 120.0 ?
    C12 C4 H4 . . 120.0 ?
    C6 C5 C14 . . 119.59(19) ?
    C6 C5 H5 . . 120.2 ?
    C14 C5 H5 . . 120.2 ?
    C5 C6 C7 . . 121.87(18) ?
    C5 C6 H6 . . 119.1 ?
    C7 C6 H6 . . 119.1 ?
    C8 C7 C6 . . 119.9(2) ?
    C8 C7 H7 . . 120.1 ?
    C6 C7 H7 . . 120.1 ?
    C7 C8 C13 . . 121.37(19) ?
    C7 C8 H8 . . 119.3 ?
    C13 C8 H8 . . 119.3 ?
    C11 C9 C13 . . 118.54(16) ?
    C11 C9 C16 . . 120.65(16) ?
    C13 C9 C16 . . 120.72(17) ?
    C14 N10 C12 . . 121.38(15) ?
    C14 N10 C15 . . 119.21(14) ?
    C12 N10 C15 . . 119.40(16) ?
    C9 C11 C12 . . 120.23(15) ?
    C9 C11 C1 . . 122.06(17) ?
    C12 C11 C1 . . 117.71(18) ?
    N10 C12 C4 . . 120.96(17) ?
    N10 C12 C11 . . 119.48(17) ?
    C4 C12 C11 . . 119.55(16) ?
    C9 C13 C14 . . 119.89(17) ?
    C9 C13 C8 . . 122.18(17) ?
    C14 C13 C8 . . 117.92(16) ?
    N10 C14 C5 . . 120.50(17) ?
    N10 C14 C13 . . 120.14(15) ?
    C5 C14 C13 . . 119.36(18) ?
    N10 C15 H15A . . 109.5 ?
    N10 C15 H15B . . 109.5 ?
    H15A C15 H15B . . 109.5 ?
    N10 C15 H15C . . 109.5 ?
    H15A C15 H15C . . 109.5 ?
    H15B C15 H15C . . 109.5 ?
    C9 C16 C17 . . 111.60(16) ?
    C9 C16 H16A . . 109.3 ?
    C17 C16 H16A . . 109.3 ?
    C9 C16 H16B . . 109.3 ?
    C17 C16 H16B . . 109.3 ?
    H16A C16 H16B . . 108.0 ?
    C16 C17 H17A . . 109.5 ?
    C16 C17 H17B . . 109.5 ?
    H17A C17 H17B . . 109.5 ?
    C16 C17 H17C . . 109.5 ?
    H17A C17 H17C . . 109.5 ?
    H17B C17 H17C . . 109.5 ?
    F21 C18 F19 . . 106.83(16) ?
    F21 C18 F20 . . 106.57(17) ?
    F19 C18 F20 . . 107.29(19) ?
    F21 C18 S22 . . 112.10(16) ?
    F19 C18 S22 . . 112.04(14) ?
    F20 C18 S22 . . 111.67(14) ?
    O23 S22 O25 . . 116.29(11) ?
    O23 S22 O24 . . 115.01(10) ?
    O25 S22 O24 . . 114.73(10) ?
    O23 S22 C18 . . 102.68(11) ?
    O25 S22 C18 . . 102.77(9) ?
    O24 S22 C18 . . 102.49(10) ?
loop_
    _geom_torsion_atom_site_label_1
    _geom_torsion_atom_site_label_2
    _geom_torsion_atom_site_label_3
    _geom_torsion_atom_site_label_4
    _geom_torsion_site_symmetry_1
    _geom_torsion_site_symmetry_2
    _geom_torsion_site_symmetry_3
    _geom_torsion_site_symmetry_4
    _geom_torsion
    _geom_torsion_publ_flag
    C11 C1 C2 C3 . . . . 1.2(3) ?
    C1 C2 C3 C4 . . . . -0.5(3) ?
    C2 C3 C4 C12 . . . . -1.7(3) ?
    C14 C5 C6 C7 . . . . 0.3(3) ?
    C5 C6 C7 C8 . . . . -1.1(3) ?
    C6 C7 C8 C13 . . . . 0.4(3) ?
    C13 C9 C11 C12 . . . . 5.4(2) ?
    C16 C9 C11 C12 . . . . -178.00(15) ?
    C13 C9 C11 C1 . . . . -174.00(16) ?
    C16 C9 C11 C1 . . . . 2.6(3) ?
    C2 C1 C11 C9 . . . . 179.61(16) ?
    C2 C1 C11 C12 . . . . 0.2(3) ?
    C14 N10 C12 C4 . . . . 176.08(16) ?
    C15 N10 C12 C4 . . . . -5.2(2) ?
    C14 N10 C12 C11 . . . . -3.5(2) ?
    C15 N10 C12 C11 . . . . 175.24(16) ?
    C3 C4 C12 N10 . . . . -176.51(16) ?
    C3 C4 C12 C11 . . . . 3.1(3) ?
    C9 C11 C12 N10 . . . . -2.2(2) ?
    C1 C11 C12 N10 . . . . 177.29(15) ?
    C9 C11 C12 C4 . . . . 178.25(16) ?
    C1 C11 C12 C4 . . . . -2.3(2) ?
    C11 C9 C13 C14 . . . . -3.3(3) ?
    C16 C9 C13 C14 . . . . -179.86(15) ?
    C11 C9 C13 C8 . . . . 175.63(15) ?
    C16 C9 C13 C8 . . . . -0.9(3) ?
    C7 C8 C13 C9 . . . . -177.97(18) ?
    C7 C8 C13 C14 . . . . 1.0(3) ?
    C12 N10 C14 C5 . . . . -173.83(16) ?
    C15 N10 C14 C5 . . . . 7.4(3) ?
    C12 N10 C14 C13 . . . . 5.7(2) ?
    C15 N10 C14 C13 . . . . -173.07(16) ?
    C6 C5 C14 N10 . . . . -179.46(17) ?
    C6 C5 C14 C13 . . . . 1.0(3) ?
    C9 C13 C14 N10 . . . . -2.2(3) ?
    C8 C13 C14 N10 . . . . 178.83(16) ?
    C9 C13 C14 C5 . . . . 177.31(17) ?
    C8 C13 C14 C5 . . . . -1.7(3) ?
    C11 C9 C16 C17 . . . . -87.9(2) ?
    C13 C9 C16 C17 . . . . 88.5(2) ?
    O23 S22 C18 F21 . . . . 56.86(17) ?
    O25 S22 C18 F21 . . . . -64.24(17) ?
    O24 S22 C18 F21 . . . . 176.45(14) ?
    O23 S22 C18 F19 . . . . -63.24(18) ?
    O25 S22 C18 F19 . . . . 175.66(15) ?
    O24 S22 C18 F19 . . . . 56.35(18) ?
    O23 S22 C18 F20 . . . . 176.37(14) ?
    O25 S22 C18 F20 . . . . 55.27(17) ?
    O24 S22 C18 F20 . . . . -64.04(16) ?
loop_
    _geom_hbond_atom_site_label_D
    _geom_hbond_atom_site_label_H
    _geom_hbond_atom_site_label_A
    _geom_hbond_site_symmetry_D
    _geom_hbond_site_symmetry_H
    _geom_hbond_site_symmetry_A
    _geom_hbond_distance_DH
    _geom_hbond_distance_HA
    _geom_hbond_distance_DA
    _geom_hbond_angle_DHA
    _geom_hbond_publ_flag
    C2 H2 O23 1_555 1_555 1_556 0.93 2.47 3.369(3) 164 y
    C15 H15C O24 1_555 1_555 1_546 0.96 2.40 3.276(3) 151 y
    C16 H16B O25 1_555 1_555 2_676 0.97 2.58 3.377(3) 140 y
