# Supplementary material for: 9-Ethyl-10-methyl­acridinium trifluoro­methane­sulfonate
Source: Acta Crystallogr Sect E Struct Rep Online. 2008 Dec 6;65(Pt 1):o30–1. doi: 10.1107/S1600536808039676 (PMC2967949; doi:10.1107/S1600536808039676)
Supplement: Supplementary file 2 [file e-65-00o30-Isup2.hkl]

# 
# h,k,l, Fc-squared, Fo-squared, sigma(Fo-squared) and status flag 
# 
data_I
_shelx_title ' mw34 in P-1' 
_shelx_refln_list_code          4 
_shelx_F_calc_maximum      129.66 
_exptl_crystal_F_000       384.00 
_reflns_d_resolution_high  0.8409 
 
loop_ 
 _symmetry_equiv_pos_as_xyz 
 'x, y, z' 
 '-x, -y, -z' 
 
_cell_length_a     7.7710 
_cell_length_b     9.4400 
_cell_length_c    11.8980 
_cell_angle_alpha  76.760 
_cell_angle_beta   74.040 
_cell_angle_gamma  82.140 
 
_shelx_F_squared_multiplier     1.000 
 
loop_ 
 _refln_index_h 
 _refln_index_k 
 _refln_index_l 
 _refln_F_squared_calc 
 _refln_F_squared_meas 
 _refln_F_squared_sigma 
 _refln_observed_status 
   2   0   0    16810.67    17622.99     81.81 o 
   3   0   0      766.47      795.19      5.78 o 
   4   0   0        0.68        0.15      0.72 o 
   5   0   0      109.23       99.98      2.05 o 
   6   0   0       96.37       96.32      3.13 o 
   7   0   0        6.39        9.43      4.54 o 
   8   0   0        7.47        6.78      4.94 o 
  -8   1   0        4.33       10.33      5.40 o 
  -7   1   0        5.83        3.67      3.80 o 
  -6   1   0      263.72      269.74      3.62 o 
  -5   1   0       10.91       11.84      0.94 o 
  -4   1   0     3665.02     3728.47     32.74 o 
  -3   1   0      635.76      671.57      3.18 o 
  -2   1   0    16426.44    17453.97    113.47 o 
  -1   1   0      507.46      531.20      8.18 o 
   1   1   0      233.97      211.28      1.40 o 
   2   1   0      862.91      768.59      8.89 o 
   3   1   0       77.88       64.25      1.12 o 
   4   1   0        4.61        5.37      0.95 o 
   5   1   0       30.82       29.68      1.67 o 
   6   1   0       10.13        7.84      2.59 o 
   7   1   0      165.04      152.35      5.53 o 
   8   1   0       26.64       25.74      5.39 o 
  -8   2   0       89.37       87.91      5.23 o 
  -7   2   0       12.47       14.96      3.08 o 
  -6   2   0      389.28      348.78      7.47 o 
  -5   2   0        1.98        3.25      1.73 o 
  -4   2   0     2356.40     2613.70     12.78 o 
  -3   2   0      162.80      167.95      2.28 o 
  -2   2   0     4354.36     4628.81     72.42 o 
  -1   2   0     4411.71     4232.13     26.45 o 
   0   2   0     3474.51     3353.18     35.07 o 
   1   2   0      651.82      660.80      7.80 o 
   2   2   0      268.53      247.12      2.12 o 
   3   2   0      721.21      690.43      6.16 o 
   4   2   0        8.50       13.85      1.21 o 
   5   2   0      707.64      733.54      9.84 o 
   6   2   0      286.94      283.75      4.73 o 
   7   2   0        0.00       -1.76      4.64 o 
   8   2   0       40.69       36.83      5.24 o 
  -8   3   0       73.92       49.67      4.00 o 
  -7   3   0      106.90      101.07      3.61 o 
  -6   3   0      616.57      575.89      7.44 o 
  -5   3   0      441.39      450.05     11.29 o 
  -4   3   0     1456.09     1494.77     10.06 o 
  -3   3   0       10.43        9.64      1.86 o 
  -2   3   0      236.77      203.42      2.69 o 
  -1   3   0     2151.48     2096.44     19.36 o 
   0   3   0      307.21      312.13      4.04 o 
   1   3   0      888.19      896.68      5.61 o 
   2   3   0      226.52      219.20      1.72 o 
   3   3   0      186.07      255.43      2.31 o 
   4   3   0      767.12      770.13      6.24 o 
   5   3   0       60.23       58.18      1.52 o 
   6   3   0        0.77        0.85      1.93 o 
   7   3   0        8.89        8.10      1.55 o 
   8   3   0       11.98       17.07      5.45 o 
  -7   4   0       42.80       39.55      3.91 o 
  -6   4   0      295.46      288.11      4.84 o 
  -5   4   0       39.50       43.27      3.15 o 
  -4   4   0       19.08       21.24      1.88 o 
  -3   4   0        1.78        1.74      1.51 o 
  -2   4   0     1074.16     1070.79      4.38 o 
  -1   4   0      654.14      625.74      4.11 o 
   0   4   0      426.95      450.19      3.45 o 
   1   4   0      777.42      946.00      4.77 o 
   2   4   0      232.38      262.54      1.97 o 
   3   4   0      657.00      694.81      3.86 o 
   4   4   0      171.30      180.69      2.45 o 
   5   4   0      242.05      251.05      6.88 o 
   6   4   0        1.04        0.51      0.81 o 
   7   4   0        0.33        0.51      2.26 o 
   8   4   0        3.55        6.44      5.43 o 
  -7   5   0        1.77       -0.80      3.23 o 
  -6   5   0       36.51       43.70      3.33 o 
  -5   5   0       32.85       33.72      3.25 o 
  -4   5   0       64.45       58.35      2.58 o 
  -3   5   0       24.63       33.49      1.74 o 
  -2   5   0      283.98      276.31      3.37 o 
  -1   5   0     2513.13     2640.56     20.66 o 
   0   5   0      126.18      115.94      2.58 o 
   1   5   0      941.23     1063.50      5.70 o 
   2   5   0        4.77        3.27      2.88 o 
   3   5   0       16.59       12.14      1.24 o 
   4   5   0      126.12      130.51      2.66 o 
   5   5   0      187.62      186.74      6.18 o 
   6   5   0        1.37        0.99      1.96 o 
   7   5   0        6.90        9.58      2.75 o 
   8   5   0        0.01        3.30      5.54 o 
  -7   6   0        0.01        0.09      5.92 o 
  -6   6   0       11.02       11.02      3.16 o 
  -5   6   0       82.58       86.94      3.83 o 
  -4   6   0       43.25       37.37      2.58 o 
  -3   6   0      483.57      488.98      8.04 o 
  -2   6   0       74.36       85.34      2.12 o 
  -1   6   0       36.46       43.72      1.51 o 
   0   6   0      207.96      205.01      2.98 o 
   1   6   0      523.46      547.60      5.86 o 
   2   6   0       17.78       22.97      2.60 o 
   3   6   0      247.91      243.06      3.47 o 
   4   6   0       93.77       88.12      2.04 o 
   5   6   0       41.77       37.61      1.85 o 
   6   6   0        1.59        0.93      1.87 o 
   7   6   0       48.95       58.46      3.50 o 
  -6   7   0       18.46       21.94      3.42 o 
  -5   7   0       63.94       49.73      3.99 o 
  -4   7   0       31.90       29.85      3.16 o 
  -3   7   0        6.94        6.41      1.98 o 
  -2   7   0        0.92        0.74      1.91 o 
  -1   7   0       61.86       58.54      2.62 o 
   0   7   0       64.35       68.04      3.16 o 
   1   7   0       75.26       87.57      4.20 o 
   2   7   0        0.48        0.16      3.02 o 
   3   7   0      413.63      399.23      7.81 o 
   4   7   0       49.18       50.37      4.50 o 
   5   7   0       18.80       16.86      1.78 o 
   6   7   0        1.15        3.37      2.61 o 
   7   7   0        3.00        4.59      2.77 o 
  -5   8   0        5.25        6.48      3.76 o 
  -4   8   0       29.51       36.32      3.99 o 
  -3   8   0        1.77        1.38      1.91 o 
  -2   8   0        7.39        5.69      1.86 o 
  -1   8   0        2.76        4.18      3.84 o 
   0   8   0       13.38       19.51      3.52 o 
   1   8   0        8.88       15.54      3.31 o 
   2   8   0        7.08        8.35      3.21 o 
   3   8   0      141.60      154.59      5.99 o 
   4   8   0        6.76        4.46      4.72 o 
   5   8   0       11.97       17.23      4.51 o 
   6   8   0        1.11        1.70      3.61 o 
  -4   9   0       22.01       26.29      4.12 o 
  -3   9   0        0.55        1.41      3.58 o 
  -2   9   0        4.66        1.47      4.82 o 
  -1   9   0        0.04        1.50      3.95 o 
   0   9   0       18.35       21.07      3.37 o 
   1   9   0       15.81       18.21      3.33 o 
   2   9   0       35.03       33.66      3.84 o 
   3   9   0       74.75       76.17      6.47 o 
   4   9   0        0.12        0.55      4.28 o 
   5   9   0       25.52       24.08      5.93 o 
  -2  10   0       17.36       22.19      5.42 o 
  -1  10   0       12.20       15.50      4.52 o 
   0  10   0        3.19        5.83      3.44 o 
   1  10   0        0.71        1.42      3.17 o 
   2  10   0       34.34       35.30      3.78 o 
   3  10   0        3.46        1.56      3.38 o 
   4  10   0        3.59        3.72      5.87 o 
  -3 -10   1       36.89       38.46      4.50 o 
  -2 -10   1        0.20        0.11      3.76 o 
  -1 -10   1       59.47       57.09      4.44 o 
   0 -10   1        7.98        8.27      4.04 o 
   1 -10   1       23.20       18.36      4.74 o 
   2 -10   1        6.85        9.30      5.66 o 
  -5  -9   1       15.32       16.93      4.10 o 
  -4  -9   1       12.81       17.67      5.98 o 
  -3  -9   1        0.18       -1.08      5.61 o 
  -2  -9   1       21.73       24.81      3.21 o 
  -1  -9   1        0.25        1.74      3.27 o 
   0  -9   1       25.18       24.53      3.70 o 
   1  -9   1       70.52       64.75      5.59 o 
   2  -9   1       25.88       32.87      4.93 o 
   3  -9   1       18.83       22.51      5.51 o 
   4  -9   1       10.80       12.40      3.60 o 
  -6  -8   1        4.51        4.28      3.61 o 
  -5  -8   1       14.69       11.60      3.93 o 
  -4  -8   1       17.31       15.35      4.98 o 
  -3  -8   1      160.00      116.56      5.31 o 
  -2  -8   1      311.38      287.30     10.31 o 
  -1  -8   1      528.72      476.46      5.83 o 
   0  -8   1       11.99       12.17      3.43 o 
   1  -8   1       23.70       36.44      4.97 o 
   2  -8   1        3.20        7.10      4.92 o 
   3  -8   1       15.27       15.52      2.33 o 
   4  -8   1        3.63        3.78      4.86 o 
   5  -8   1        0.24        0.09      3.54 o 
  -6  -7   1       28.69       25.82      3.16 o 
  -5  -7   1       33.73       24.29      3.28 o 
  -4  -7   1        7.52        6.56      1.36 o 
  -3  -7   1       60.40       41.07      4.89 o 
  -2  -7   1      303.87      300.78      7.19 o 
  -1  -7   1      196.55      196.88      4.12 o 
   0  -7   1       48.80       49.03      3.30 o 
   1  -7   1      155.95      174.33      4.36 o 
   2  -7   1       45.15       50.12      2.17 o 
   3  -7   1       27.69       28.48      2.30 o 
   4  -7   1       63.65       66.00      3.55 o 
   5  -7   1       85.92       92.03      4.32 o 
   6  -7   1       25.49       23.11      4.05 o 
  -7  -6   1       30.14       28.09      3.44 o 
  -6  -6   1        0.65        2.68      2.55 o 
  -5  -6   1       49.55       42.65      2.07 o 
  -4  -6   1       27.03       26.65      1.77 o 
  -3  -6   1       40.92       39.52      2.85 o 
  -2  -6   1      502.23      497.06     20.01 o 
  -1  -6   1       86.57       89.80      2.38 o 
   0  -6   1      384.52      409.06     11.63 o 
   1  -6   1      544.86      559.40      4.69 o 
   2  -6   1      277.79      312.80      2.93 o 
   3  -6   1      121.68      117.51      3.05 o 
   4  -6   1       89.57       88.59      2.81 o 
   5  -6   1       20.04       27.34      3.04 o 
   6  -6   1       55.10       41.83      3.66 o 
   7  -6   1        3.89        8.25      3.61 o 
  -7  -5   1        0.68        1.36      2.97 o 
  -6  -5   1       28.91       34.87      3.22 o 
  -5  -5   1        2.94        6.68      2.14 o 
  -4  -5   1       11.28       10.98      1.71 o 
  -3  -5   1      474.54      473.91      4.25 o 
  -2  -5   1      197.51      179.32      4.09 o 
  -1  -5   1       80.33       94.18      4.66 o 
   0  -5   1      177.26      238.44      3.40 o 
   1  -5   1       28.65       22.41      1.22 o 
   2  -5   1      188.57      202.26      2.16 o 
   3  -5   1      114.77      116.88      2.92 o 
   4  -5   1      315.84      321.25      5.04 o 
   5  -5   1       49.41       51.81      3.05 o 
   6  -5   1       12.89       13.02      3.30 o 
   7  -5   1       41.18       41.87      3.64 o 
  -8  -4   1        1.81        2.88      4.85 o 
  -7  -4   1       71.54       71.81      3.01 o 
  -6  -4   1       17.16       17.16      1.62 o 
  -5  -4   1        3.73        2.11      1.99 o 
  -4  -4   1       13.60       20.20      1.58 o 
  -3  -4   1      647.20      627.67      9.15 o 
  -2  -4   1     2358.66     2613.68     46.78 o 
  -1  -4   1       14.31       10.48      1.97 o 
   0  -4   1     1955.48     1961.95     50.18 o 
   1  -4   1        0.17        1.21      1.17 o 
   2  -4   1      840.22      851.72     10.30 o 
   3  -4   1      167.03      176.31      2.21 o 
   4  -4   1       41.04       35.36      1.81 o 
   5  -4   1        4.67        3.72      2.70 o 
   6  -4   1      112.49      101.58      3.66 o 
   7  -4   1        0.80       -0.30      3.35 o 
   8  -4   1       45.22       34.72      3.61 o 
  -8  -3   1       14.02       12.62      5.83 o 
  -7  -3   1       19.08       23.22      2.12 o 
  -6  -3   1       41.75       40.96      2.61 o 
  -5  -3   1       10.62       11.35      1.57 o 
  -4  -3   1     1409.91     1486.75     15.15 o 
  -3  -3   1     1582.36     1552.40     26.71 o 
  -2  -3   1      781.98      839.29      6.47 o 
  -1  -3   1      121.34      101.27      1.94 o 
   0  -3   1      120.34      134.14      2.95 o 
   1  -3   1        1.21        2.97      0.88 o 
   2  -3   1        8.14        3.60      1.33 o 
   3  -3   1       32.14       35.20      2.10 o 
   4  -3   1       33.52       28.27      1.80 o 
   5  -3   1        2.52        3.60      2.15 o 
   6  -3   1        3.70        3.31      3.01 o 
   7  -3   1       12.21       14.56      2.86 o 
   8  -3   1       48.82       46.36      3.67 o 
  -8  -2   1       95.53       83.95      5.46 o 
  -7  -2   1       28.47       26.24      3.95 o 
  -6  -2   1      306.01      314.09      7.07 o 
  -5  -2   1        0.15        1.41      1.40 o 
  -4  -2   1        1.39        5.56      1.25 o 
  -3  -2   1     1788.10     1820.45     23.70 o 
  -2  -2   1      172.27      209.42      2.54 o 
  -1  -2   1     1724.21     1523.84     26.49 o 
   0  -2   1      872.79      863.14     18.56 o 
   1  -2   1      116.44      100.34      1.19 o 
   2  -2   1        6.86       16.34      1.29 o 
   3  -2   1      658.08      696.27      6.14 o 
   4  -2   1     1387.59     1402.56     18.80 o 
   5  -2   1      291.97      326.43      2.84 o 
   6  -2   1      438.98      418.85      9.08 o 
   7  -2   1       75.14       71.13      3.15 o 
   8  -2   1       86.91       76.69      3.86 o 
  -8  -1   1        0.91       -1.30      4.73 o 
  -7  -1   1       58.08       55.52      4.35 o 
  -6  -1   1       19.35       21.77      4.56 o 
  -5  -1   1      215.11      241.25      3.63 o 
  -4  -1   1      728.10      683.70      3.84 o 
  -3  -1   1        5.95        4.86      0.98 o 
  -2  -1   1      245.79      208.70      1.74 o 
  -1  -1   1     2333.62     2342.13     12.58 o 
   0  -1   1     2974.18     2698.60     25.33 o 
   1  -1   1     5634.14     5686.11     73.84 o 
   2  -1   1     3442.27     3451.05     28.13 o 
   3  -1   1      165.66      208.13      3.22 o 
   4  -1   1        1.29        0.18      1.19 o 
   5  -1   1        1.89        2.87      1.54 o 
   6  -1   1       18.64       20.01      2.09 o 
   7  -1   1       74.02       78.15      3.26 o 
   8  -1   1        5.58        8.11      4.33 o 
  -8   0   1      128.77      123.82      6.10 o 
  -7   0   1        0.46        1.15      4.82 o 
  -6   0   1      139.11      114.46      4.68 o 
  -5   0   1       33.99       37.41      1.33 o 
  -4   0   1       44.53       41.74      1.26 o 
  -3   0   1      290.75      308.55      2.75 o 
  -2   0   1     1062.05      978.46     10.97 o 
  -1   0   1        3.85        2.83      0.78 o 
   2   0   1      319.59      289.62      3.36 o 
   3   0   1      595.88      601.47      6.89 o 
   4   0   1      326.15      361.37      2.27 o 
   5   0   1       38.47       37.59      1.58 o 
   6   0   1        4.35        3.84      2.39 o 
   7   0   1       46.75       55.12      4.83 o 
   8   0   1        2.49        5.63      5.11 o 
   9   0   1        2.75        2.56      4.34 o 
  -8   1   1       12.00       14.03      5.40 o 
  -7   1   1       18.89       16.77      4.29 o 
  -6   1   1      108.66      105.83      3.19 o 
  -5   1   1       56.74       57.69      1.37 o 
  -4   1   1      380.84      358.40      2.72 o 
  -3   1   1       60.32       77.17      2.05 o 
  -2   1   1      168.82      207.01      2.23 o 
  -1   1   1     8807.02     9029.83    141.20 o 
   1   1   1     7400.38     7389.94     59.20 o 
   2   1   1     1100.39     1051.71     10.13 o 
   3   1   1      273.44      276.98      2.68 o 
   4   1   1       28.53       24.94      1.51 o 
   5   1   1       93.96       91.28      1.89 o 
   6   1   1       64.42       60.98      2.73 o 
   7   1   1       38.80       37.41      2.86 o 
   8   1   1       10.55       11.19      4.33 o 
   9   1   1        1.89        5.46      5.82 o 
  -8   2   1        0.54        0.75      4.58 o 
  -7   2   1        3.20        1.79      3.24 o 
  -6   2   1        8.33       11.89      1.69 o 
  -5   2   1      667.29      689.60      5.02 o 
  -4   2   1      148.78      118.68      2.03 o 
  -3   2   1     2285.16     2362.02     30.09 o 
  -2   2   1      233.93      252.54      3.67 o 
  -1   2   1      284.19      244.37      3.11 o 
   0   2   1      103.05      123.23      2.59 o 
   1   2   1     5409.07     4969.11     46.20 o 
   2   2   1       52.69       42.42      0.79 o 
   3   2   1        7.66        4.15      0.84 o 
   4   2   1      294.66      294.26      2.84 o 
   5   2   1        2.47        2.17      0.89 o 
   6   2   1      309.68      298.18      4.65 o 
   7   2   1        0.94       -0.11      2.47 o 
   8   2   1        1.29        1.57      5.02 o 
   9   2   1        7.43        8.12      5.60 o 
  -8   3   1        2.37        2.91      5.33 o 
  -7   3   1      231.68      228.37      5.81 o 
  -6   3   1       12.65       14.42      1.82 o 
  -5   3   1      160.74      164.41      3.83 o 
  -4   3   1        5.00        3.99      1.48 o 
  -3   3   1       48.86       39.75      1.74 o 
  -2   3   1      248.11      227.41      3.24 o 
  -1   3   1        7.45        8.24      1.25 o 
   0   3   1      530.00      506.28      2.41 o 
   1   3   1      346.91      363.74      4.44 o 
   2   3   1      114.57      113.28      0.86 o 
   3   3   1        5.21        3.23      0.66 o 
   4   3   1       95.68       99.52      1.69 o 
   5   3   1       14.20       15.47      0.99 o 
   6   3   1      187.14      191.30      2.23 o 
   7   3   1       30.42       32.81      1.90 o 
   8   3   1        0.79        0.68      4.99 o 
  -7   4   1        0.26        1.05      4.89 o 
  -6   4   1       91.90       91.35      3.94 o 
  -5   4   1       24.23       28.60      3.23 o 
  -4   4   1      222.76      230.97      3.57 o 
  -3   4   1        2.02        1.42      1.62 o 
  -2   4   1      512.74      497.36      5.72 o 
  -1   4   1       56.73       60.91      1.76 o 
   0   4   1      743.69      697.49      3.85 o 
   1   4   1       46.26       42.67      1.68 o 
   2   4   1       23.87       23.29      1.04 o 
   3   4   1        2.13        1.85      1.16 o 
   4   4   1       75.75       77.55      2.68 o 
   5   4   1      194.86      203.33      2.79 o 
   6   4   1      194.48      207.87      2.05 o 
   7   4   1        8.00        8.73      2.04 o 
   8   4   1        1.84        3.10      4.71 o 
  -7   5   1       46.10       44.04      4.14 o 
  -6   5   1        7.25        4.24      3.29 o 
  -5   5   1      102.95      103.82      4.44 o 
  -4   5   1       68.09       78.92      2.53 o 
  -3   5   1       19.16       18.25      1.67 o 
  -2   5   1      399.79      408.96      3.61 o 
  -1   5   1       35.37       30.24      1.30 o 
   0   5   1     1019.38      980.81      7.78 o 
   1   5   1      104.60      110.04      2.58 o 
   2   5   1       45.59       45.80      2.93 o 
   3   5   1        9.07        7.95      0.62 o 
   4   5   1        5.90       10.88      1.42 o 
   5   5   1      163.80      163.63      3.02 o 
   6   5   1       21.75       24.07      2.11 o 
   7   5   1        6.83       10.47      2.55 o 
   8   5   1       19.44       21.91      4.93 o 
  -6   6   1        2.59        0.92      2.97 o 
  -5   6   1      152.79      159.93      4.26 o 
  -4   6   1       18.59       25.27      3.09 o 
  -3   6   1        5.08        4.89      2.16 o 
  -2   6   1       61.95       71.50      2.05 o 
  -1   6   1      317.60      309.90      3.70 o 
   0   6   1      475.51      478.55      4.79 o 
   1   6   1      291.53      308.10      2.55 o 
   2   6   1       12.09        7.98      2.16 o 
   3   6   1        1.12        1.38      0.68 o 
   4   6   1        2.77        2.71      1.32 o 
   5   6   1       25.38       23.81      1.91 o 
   6   6   1        0.26        1.18      1.98 o 
   7   6   1        9.68        7.93      2.78 o 
   8   6   1        6.29        8.66      5.61 o 
  -6   7   1        2.10        2.16      3.16 o 
  -5   7   1       52.11       54.79      3.72 o 
  -4   7   1       14.00       16.96      3.13 o 
  -3   7   1       96.04       96.20      2.57 o 
  -2   7   1       18.80       15.40      2.31 o 
  -1   7   1       23.75       23.40      1.98 o 
   0   7   1       61.28       71.65      3.05 o 
   1   7   1      183.47      187.49      2.89 o 
   2   7   1      199.47      197.31      9.55 o 
   3   7   1       14.30       14.48      1.24 o 
   4   7   1        1.54       -0.26      4.37 o 
   5   7   1       11.98        9.71      1.69 o 
   6   7   1        3.70        3.26      2.54 o 
   7   7   1        0.05        1.75      2.55 o 
  -5   8   1        0.05        0.28      3.91 o 
  -4   8   1        0.09        2.21      3.49 o 
  -3   8   1        3.80        2.75      2.25 o 
  -2   8   1       63.25       60.22      2.38 o 
  -1   8   1        1.37        0.09      1.32 o 
   0   8   1      126.18      124.30      4.84 o 
   1   8   1       87.92      101.21      3.00 o 
   2   8   1       90.31      101.51      3.60 o 
   3   8   1        0.54        1.49      1.13 o 
   4   8   1       74.31       66.42      5.68 o 
   5   8   1       35.56       37.16      5.67 o 
   6   8   1        0.51        4.00      3.72 o 
  -4   9   1        0.30        1.87      3.83 o 
  -3   9   1        0.72       -0.22      3.33 o 
  -2   9   1       12.31       14.39      4.67 o 
  -1   9   1       19.24       15.77      3.96 o 
   0   9   1      167.19      172.76      8.84 o 
   1   9   1        0.34        0.88      3.09 o 
   2   9   1        1.55       -1.17      2.87 o 
   3   9   1       12.30       12.24      1.27 o 
   4   9   1       65.13       70.43      5.25 o 
   5   9   1        0.62       -2.01      4.14 o 
  -3  10   1        1.03        0.40      3.61 o 
  -2  10   1        1.55        2.56      3.63 o 
  -1  10   1        1.40        1.64      4.78 o 
   0  10   1       40.35       47.10      4.03 o 
   1  10   1       11.15       11.21      3.41 o 
   2  10   1       19.62       18.66      3.62 o 
   3  10   1        3.29        5.75      3.76 o 
   4  10   1        8.50        8.74      5.51 o 
   0  11   1        4.48        2.91      4.51 o 
   1  11   1        2.53        2.81      3.72 o 
  -2 -10   2        3.67        1.41      5.24 o 
  -1 -10   2       11.66        9.75      3.72 o 
   0 -10   2        0.01        1.49      3.90 o 
   1 -10   2        0.46        0.05      5.74 o 
   2 -10   2       23.99       22.46      5.85 o 
  -4  -9   2       20.25       14.52      3.64 o 
  -3  -9   2        7.42       14.85      3.79 o 
  -2  -9   2      121.17      106.58      4.70 o 
  -1  -9   2        6.00        9.73      3.55 o 
   0  -9   2      101.35       89.49      4.19 o 
   1  -9   2        2.80        5.95      4.08 o 
   2  -9   2        6.97        7.77      4.37 o 
   3  -9   2        6.02        9.79      5.63 o 
   4  -9   2        5.91        7.99      3.75 o 
  -5  -8   2        7.41        9.40      4.20 o 
  -4  -8   2       23.25       18.85      4.69 o 
  -3  -8   2       71.64       78.62      4.82 o 
  -2  -8   2        0.44        1.55      1.41 o 
  -1  -8   2       76.00       88.60      6.07 o 
   0  -8   2        0.70        4.05      3.33 o 
   1  -8   2        1.76       -0.97      4.71 o 
   2  -8   2       12.05        8.18      5.11 o 
   3  -8   2        2.88        1.42      4.99 o 
   4  -8   2        1.14       -0.12      5.59 o 
   5  -8   2        5.29        7.54      3.97 o 
  -6  -7   2        0.42       -0.45      2.74 o 
  -5  -7   2       14.93       18.69      3.33 o 
  -4  -7   2       24.55       15.24      3.46 o 
  -3  -7   2       93.41       83.83      1.65 o 
  -2  -7   2      112.71       96.09      1.99 o 
  -1  -7   2      261.13      266.95      4.46 o 
   0  -7   2       92.64       86.77      3.62 o 
   1  -7   2       29.38       29.54      3.96 o 
   2  -7   2       23.54       20.31      4.55 o 
   3  -7   2       38.50       43.68      2.62 o 
   4  -7   2        0.66       -0.38      5.16 o 
   5  -7   2        8.31       10.62      2.97 o 
   6  -7   2        2.07        0.72      3.24 o 
  -7  -6   2       28.92       31.59      2.79 o 
  -6  -6   2       36.00       37.59      2.65 o 
  -5  -6   2      112.11      108.54      2.73 o 
  -4  -6   2       41.81       40.56      2.15 o 
  -3  -6   2       13.43       15.08      1.64 o 
  -2  -6   2        0.01        0.31      0.70 o 
  -1  -6   2      450.44      450.21     16.55 o 
   0  -6   2      319.80      314.96      4.70 o 
   1  -6   2        0.00       -0.16      3.16 o 
   2  -6   2       51.84       56.14      4.89 o 
   3  -6   2       97.71       96.29      2.96 o 
   4  -6   2       15.51       11.71      2.66 o 
   5  -6   2       23.04       23.65      3.88 o 
   6  -6   2       22.09       20.09      3.37 o 
   7  -6   2        0.40        3.01      4.00 o 
  -7  -5   2        0.60        1.89      2.79 o 
  -6  -5   2       28.39       29.31      3.22 o 
  -5  -5   2       36.71       42.82      2.45 o 
  -4  -5   2       42.02       48.14      1.96 o 
  -3  -5   2        0.05        2.06      2.28 o 
  -2  -5   2      252.20      247.97      4.99 o 
  -1  -5   2       51.21       52.24      2.63 o 
   0  -5   2       54.33       52.09      2.07 o 
   1  -5   2       13.71       16.40      1.39 o 
   2  -5   2      625.80      613.62      3.26 o 
   3  -5   2       24.26       18.72      2.38 o 
   4  -5   2      176.43      179.08      3.45 o 
   5  -5   2       80.06       80.63      3.74 o 
   6  -5   2        3.18        3.67      2.90 o 
   7  -5   2        0.08        1.95      3.54 o 
  -7  -4   2        2.48        4.51      2.60 o 
  -6  -4   2       82.03       82.67      3.37 o 
  -5  -4   2        0.07        1.18      2.18 o 
  -4  -4   2       58.19       69.33      3.02 o 
  -3  -4   2      147.74      153.26      2.97 o 
  -2  -4   2      404.09      404.21      3.63 o 
  -1  -4   2       15.11       22.10      1.25 o 
   0  -4   2       44.17       49.60      1.34 o 
   1  -4   2       24.92       27.97      2.31 o 
   2  -4   2      153.99      146.59      2.57 o 
   3  -4   2       73.24       84.71      2.18 o 
   4  -4   2      382.11      369.45      3.58 o 
   5  -4   2       94.62       95.45      3.56 o 
   6  -4   2        0.22       -0.90      4.97 o 
   7  -4   2       11.44        9.05      2.87 o 
   8  -4   2        0.03        2.06      3.39 o 
  -8  -3   2       23.63       31.20      6.22 o 
  -7  -3   2        2.45        2.59      2.32 o 
  -6  -3   2      170.68      166.69      3.36 o 
  -5  -3   2        0.44        0.84      2.11 o 
  -4  -3   2      235.94      247.71      3.74 o 
  -3  -3   2      457.09      493.67      8.72 o 
  -2  -3   2     1029.87     1033.99      5.39 o 
  -1  -3   2      202.72      218.41      1.80 o 
   0  -3   2       11.69       12.15      2.13 o 
   1  -3   2      204.59      227.22      2.02 o 
   3  -3   2      300.53      322.31      3.43 o 
   4  -3   2      186.92      185.45      3.78 o 
   5  -3   2        0.02        1.77      2.25 o 
   6  -3   2        2.41       -0.62      1.62 o 
   7  -3   2       34.12       39.22      3.26 o 
   8  -3   2       43.52       43.27      3.80 o 
  -8  -2   2        8.11        7.56      5.75 o 
  -7  -2   2       51.17       50.89      5.79 o 
  -6  -2   2      271.98      278.58      7.94 o 
  -5  -2   2       19.79       21.74      1.72 o 
  -4  -2   2       79.91       84.96      2.27 o 
  -3  -2   2        8.25        9.40      2.03 o 
  -2  -2   2     1710.15     1663.61     14.70 o 
  -1  -2   2     1117.04     1198.04      9.79 o 
   0  -2   2      125.83      115.93      2.00 o 
   1  -2   2        7.07       11.24      1.13 o 
   2  -2   2       20.87       24.63      1.27 o 
   3  -2   2       37.91       41.84      1.78 o 
   4  -2   2       92.75       97.23      4.20 o 
   5  -2   2        1.62        0.69      1.17 o 
   6  -2   2      276.90      258.09      8.41 o 
   7  -2   2        6.66        7.88      2.63 o 
   8  -2   2       26.26       19.14      3.19 o 
  -8  -1   2        1.94        0.65      5.42 o 
  -7  -1   2      223.53      218.15      6.57 o 
  -6  -1   2       76.07       75.29      4.48 o 
  -5  -1   2       33.21       36.81      2.56 o 
  -4  -1   2       18.79       22.77      1.37 o 
  -3  -1   2       64.26       63.17      1.45 o 
  -2  -1   2     1252.02     1233.99     14.59 o 
  -1  -1   2      896.95      909.81     10.21 o 
   0  -1   2     3131.02     3038.31     22.63 o 
   1  -1   2     4411.44     4424.64     27.91 o 
   2  -1   2     1154.61     1056.04     20.33 o 
   3  -1   2       14.87        9.65      0.88 o 
   4  -1   2      390.23      364.86      2.67 o 
   5  -1   2       33.46       27.50      1.88 o 
   6  -1   2        0.76        3.46      2.44 o 
   7  -1   2        0.37        0.24      2.64 o 
   8  -1   2       10.48       12.34      3.14 o 
  -8   0   2        0.70       -1.49      5.59 o 
  -7   0   2       81.16       80.93      5.88 o 
  -6   0   2       40.41       44.02      2.38 o 
  -5   0   2        9.59       12.19      1.93 o 
  -4   0   2       35.27       33.30      1.60 o 
  -3   0   2      174.03      168.31      2.06 o 
  -2   0   2      174.56      170.64      1.64 o 
  -1   0   2     1345.40     1325.65     15.29 o 
   0   0   2     1200.44     1255.94     20.55 o 
   1   0   2      862.52      875.61      8.55 o 
   2   0   2      150.18      123.10      0.90 o 
   3   0   2       44.10       34.84      1.25 o 
   4   0   2       89.98       93.10      2.00 o 
   5   0   2       55.86       49.20      1.43 o 
   6   0   2       61.14       66.07      2.52 o 
   7   0   2        4.90        2.00      4.30 o 
   8   0   2       15.00       11.92      4.43 o 
   9   0   2       18.41       16.91      4.99 o 
  -8   1   2       30.42       28.43      5.00 o 
  -7   1   2       59.18       58.42      5.63 o 
  -6   1   2        2.74        0.25      2.09 o 
  -5   1   2        0.19        1.04      1.55 o 
  -4   1   2        8.56        9.31      1.26 o 
  -3   1   2       49.71       64.84      2.55 o 
  -2   1   2      369.16      348.89      9.45 o 
  -1   1   2       18.16       16.23      1.40 o 
   0   1   2     1128.09     1168.96     10.52 o 
   1   1   2      315.76      295.55      2.87 o 
   2   1   2     2694.73     2532.86     22.59 o 
   3   1   2      336.80      299.19      1.69 o 
   4   1   2        0.18        0.07      1.07 o 
   5   1   2      140.02      130.57      1.85 o 
   6   1   2      175.30      180.73      3.19 o 
   7   1   2       35.35       30.88      2.64 o 
   8   1   2       57.82       67.68      5.59 o 
   9   1   2        3.90        6.89      5.57 o 
  -8   2   2       13.51       16.55      4.54 o 
  -7   2   2       29.85       36.79      5.22 o 
  -6   2   2        0.41        0.77      2.11 o 
  -5   2   2       55.31       53.78      1.99 o 
  -4   2   2        3.09        2.73      1.47 o 
  -3   2   2      389.70      370.31      2.97 o 
  -2   2   2      590.88      547.76      5.65 o 
  -1   2   2      867.89      854.63      5.05 o 
   0   2   2      864.08      848.39      6.48 o 
   1   2   2      511.46      511.50      5.28 o 
   3   2   2       49.12       51.14      1.00 o 
   4   2   2      123.99      123.44      1.92 o 
   5   2   2      385.98      359.27      5.43 o 
   6   2   2       18.43       20.01      2.24 o 
   7   2   2       96.70       92.25      3.01 o 
   8   2   2       39.30       43.81      5.36 o 
   9   2   2        2.13        3.63      4.92 o 
  -7   3   2       36.01       36.59      3.91 o 
  -6   3   2        0.09       -0.04      3.15 o 
  -5   3   2      112.76      108.11      3.69 o 
  -4   3   2       37.86       41.09      1.81 o 
  -3   3   2        8.32        9.20      2.49 o 
  -2   3   2        9.34        8.68      1.76 o 
  -1   3   2      255.03      264.46      2.51 o 
   0   3   2        3.45        4.06      0.87 o 
   1   3   2       79.35       72.57      1.20 o 
   2   3   2     2288.62     2338.15     14.27 o 
   3   3   2      131.22      138.82      1.86 o 
   4   3   2       11.45       11.61      0.91 o 
   5   3   2      578.44      574.70      2.64 o 
   6   3   2        5.42        4.56      1.06 o 
   7   3   2      197.11      196.89      2.71 o 
   8   3   2       26.75       31.75      5.07 o 
   9   3   2        6.87       12.90      5.56 o 
  -7   4   2       20.41       18.38      3.04 o 
  -6   4   2       53.47       55.73      3.56 o 
  -5   4   2        5.50        5.11      3.09 o 
  -4   4   2       31.97       32.16      1.97 o 
  -3   4   2       21.14       17.01      2.36 o 
  -2   4   2      164.07      174.88      2.68 o 
  -1   4   2      661.50      663.95      8.34 o 
   0   4   2      537.65      552.00      2.48 o 
   1   4   2      112.17      101.99      1.30 o 
   2   4   2      757.91      778.54      3.78 o 
   3   4   2       81.37       79.80      1.01 o 
   4   4   2       47.44       49.02      1.10 o 
   5   4   2      424.90      405.95      4.08 o 
   6   4   2       56.13       53.35      1.35 o 
   7   4   2      352.64      370.92      5.94 o 
   8   4   2       10.52        7.50      4.65 o 
  -7   5   2        0.64        0.77      3.37 o 
  -6   5   2       63.06       61.87      3.75 o 
  -5   5   2       28.04       25.46      3.20 o 
  -4   5   2       49.76       48.34      3.17 o 
  -3   5   2      225.90      220.37      2.98 o 
  -2   5   2      282.28      294.52      3.00 o 
  -1   5   2      230.05      227.97      3.40 o 
   0   5   2        1.26        2.74      1.50 o 
   1   5   2      207.88      221.83      2.74 o 
   2   5   2       70.83       60.13      1.24 o 
   3   5   2      146.27      136.19      2.57 o 
   4   5   2       11.10       10.66      1.37 o 
   5   5   2       15.26       12.92      1.67 o 
   6   5   2       19.76       22.81      1.76 o 
   7   5   2       46.72       49.99      2.16 o 
   8   5   2        4.27        5.79      4.17 o 
  -6   6   2       27.00       24.03      3.57 o 
  -5   6   2        0.85        1.54      3.07 o 
  -4   6   2      245.51      238.38      4.63 o 
  -3   6   2      161.21      155.11      2.46 o 
  -2   6   2        5.61        5.39      1.38 o 
  -1   6   2        5.27        3.42      1.70 o 
   0   6   2       94.30       90.02      2.13 o 
   1   6   2        2.69        4.70      0.74 o 
   2   6   2       66.77       54.48      1.64 o 
   3   6   2       20.47       24.21      1.25 o 
   4   6   2      242.49      233.94      4.52 o 
   5   6   2       14.77       12.45      1.77 o 
   6   6   2      178.70      197.08      4.51 o 
   7   6   2       23.42       23.87      2.81 o 
   8   6   2        4.14        6.95      4.90 o 
  -6   7   2        1.65       -0.15      3.88 o 
  -5   7   2        3.76        1.34      3.07 o 
  -4   7   2       69.77       69.39      3.51 o 
  -3   7   2        4.06        7.51      2.09 o 
  -2   7   2       89.22      102.18      3.52 o 
  -1   7   2        7.42        4.48      1.83 o 
   0   7   2        6.86        7.39      1.13 o 
   1   7   2        3.87        2.98      1.57 o 
   2   7   2       92.49       94.56      2.39 o 
   3   7   2      131.81      143.10      4.67 o 
   4   7   2       97.71       94.47      3.94 o 
   5   7   2       54.10       59.55      3.17 o 
   6   7   2       93.85       94.83      3.56 o 
   7   7   2        3.12        0.82      2.53 o 
  -5   8   2        0.00        1.10      3.49 o 
  -4   8   2       14.44       15.93      3.38 o 
  -3   8   2        1.11        3.15      2.14 o 
  -2   8   2        8.98       10.30      2.00 o 
  -1   8   2       13.45       15.52      1.85 o 
   0   8   2        2.73        3.20      0.81 o 
   1   8   2      106.78      108.60      2.83 o 
   2   8   2       58.99       60.88      2.43 o 
   3   8   2        8.17        9.28      1.50 o 
   4   8   2       34.40       34.97      4.37 o 
   5   8   2       31.37       43.51      5.50 o 
   6   8   2       31.64       29.72      5.13 o 
   7   8   2        5.09        6.81      2.77 o 
  -4   9   2       27.72       31.37      3.71 o 
  -3   9   2        0.40        1.04      3.31 o 
  -2   9   2       22.16       25.11      3.14 o 
  -1   9   2        4.01        2.62      3.83 o 
   0   9   2        2.78        1.89      2.96 o 
   1   9   2       33.24       33.84      3.22 o 
   2   9   2       38.48       43.00      3.13 o 
   3   9   2        9.81        8.16      1.62 o 
   4   9   2        0.00       -1.39      5.42 o 
   5   9   2       37.36       39.79      4.75 o 
   6   9   2        3.43        1.73      4.86 o 
  -3  10   2        0.72        2.95      3.53 o 
  -2  10   2        0.02        1.96      5.53 o 
  -1  10   2       19.85       19.70      4.13 o 
   0  10   2        2.60       -1.14      4.19 o 
   1  10   2       50.16       45.72      3.70 o 
   2  10   2        7.51        9.43      3.29 o 
   3  10   2        1.83        1.91      3.16 o 
   4  10   2        3.05        3.32      3.38 o 
   0  11   2        0.30        1.99      4.28 o 
   1  11   2       24.44       33.57      3.66 o 
   2  11   2        7.11        7.05      3.65 o 
  -1 -10   3       16.10       17.25      3.31 o 
   0 -10   3        3.61        2.86      4.43 o 
   1 -10   3        1.48        9.09      6.04 o 
  -3  -9   3        2.98        0.77      4.07 o 
  -2  -9   3        0.18        0.49      3.55 o 
  -1  -9   3       57.25       56.57      3.90 o 
   0  -9   3        3.95        1.10      3.62 o 
   1  -9   3       19.44       21.76      4.23 o 
   2  -9   3        0.49        0.45      5.76 o 
   3  -9   3        1.05        2.84      4.61 o 
  -5  -8   3        1.60        1.12      4.06 o 
  -4  -8   3        1.04        0.07      3.48 o 
  -3  -8   3        1.44        1.85      3.50 o 
  -2  -8   3       25.61       26.93      4.40 o 
  -1  -8   3      114.01      100.10      4.17 o 
   0  -8   3        0.77        4.21      3.68 o 
   1  -8   3       81.23       88.84      4.63 o 
   2  -8   3        9.35        7.28      4.45 o 
   3  -8   3        0.04        1.11      4.06 o 
   4  -8   3        0.53        4.13      5.62 o 
   5  -8   3        5.22        7.78      4.21 o 
  -6  -7   3        2.97        2.45      3.92 o 
  -5  -7   3        1.86        3.16      3.84 o 
  -4  -7   3       10.93        9.60      3.72 o 
  -3  -7   3        1.67        0.47      1.37 o 
  -2  -7   3       39.41       33.37      1.71 o 
  -1  -7   3       41.02       34.51      1.93 o 
   0  -7   3       59.54       74.09      3.80 o 
   1  -7   3      128.97      126.18      4.17 o 
   2  -7   3       12.95       10.85      5.01 o 
   3  -7   3       18.46       17.80      4.72 o 
   4  -7   3       13.57       14.27      5.54 o 
   5  -7   3        0.57        2.62      3.61 o 
   6  -7   3        0.00        1.97      2.92 o 
  -6  -6   3        0.05        1.57      3.37 o 
  -5  -6   3        1.72        0.48      2.63 o 
  -4  -6   3        0.31        0.68      2.02 o 
  -3  -6   3        0.19        0.35      3.29 o 
  -2  -6   3      100.12       96.66      2.23 o 
  -1  -6   3        3.58        3.47      0.79 o 
   0  -6   3      124.23      126.26      2.62 o 
   1  -6   3        1.31        1.40      1.51 o 
   2  -6   3        8.10       11.46      3.34 o 
   3  -6   3       41.15       44.46      4.31 o 
   4  -6   3       70.56       63.99      2.96 o 
   5  -6   3        0.82        6.00      5.42 o 
   6  -6   3       18.35       17.89      2.80 o 
  -7  -5   3        0.75       -0.86      3.34 o 
  -6  -5   3       29.94       38.43      4.09 o 
  -5  -5   3        0.32        1.21      2.30 o 
  -4  -5   3        9.36        6.66      2.45 o 
  -3  -5   3        4.74        4.19      2.84 o 
  -2  -5   3      213.02      227.62      1.89 o 
  -1  -5   3       15.16       10.38      1.25 o 
   0  -5   3       93.11      107.36      1.64 o 
   1  -5   3       63.00       60.52      1.53 o 
   2  -5   3        0.20        2.24      1.81 o 
   3  -5   3       93.57       95.31      2.88 o 
   4  -5   3       58.79       54.09      2.87 o 
   5  -5   3       33.60       40.45      2.84 o 
   6  -5   3       10.73       11.40      2.54 o 
   7  -5   3        5.09        3.83      3.26 o 
  -7  -4   3       11.96       17.75      2.85 o 
  -6  -4   3        4.19        6.68      2.98 o 
  -5  -4   3        5.02        3.70      3.02 o 
  -4  -4   3       27.13       25.71      3.11 o 
  -3  -4   3      222.44      233.00      3.23 o 
  -2  -4   3      166.11      176.06      1.86 o 
  -1  -4   3      202.59      201.77      2.93 o 
   0  -4   3       15.88       15.03      2.11 o 
   1  -4   3      254.85      259.63      7.05 o 
   2  -4   3       28.19       31.05      1.74 o 
   3  -4   3       82.48       78.42      2.10 o 
   4  -4   3      137.45      136.25      2.69 o 
   5  -4   3      113.17      122.13      2.80 o 
   6  -4   3      129.17      116.03      2.65 o 
   7  -4   3        0.01        1.44      3.27 o 
   8  -4   3        1.48        0.29      3.57 o 
  -7  -3   3       18.82       24.29      2.73 o 
  -6  -3   3       13.39       11.13      1.46 o 
  -5  -3   3       87.26       82.73      1.75 o 
  -4  -3   3        1.85        2.09      1.02 o 
  -3  -3   3      411.78      402.08      4.55 o 
  -2  -3   3      136.44      159.67      4.09 o 
  -1  -3   3      389.86      371.87      5.36 o 
   0  -3   3      239.92      238.87      4.08 o 
   1  -3   3      121.35      124.47      1.64 o 
   2  -3   3       17.96       15.56      1.40 o 
   3  -3   3      149.71      145.36      3.48 o 
   4  -3   3       22.46       18.75      1.52 o 
   5  -3   3      229.73      237.66      4.49 o 
   6  -3   3       89.38       95.60      2.16 o 
   7  -3   3        2.21        2.87      3.08 o 
   8  -3   3       14.36       14.67      3.33 o 
  -8  -2   3        0.89       -0.48      5.93 o 
  -7  -2   3       26.95       29.66      4.56 o 
  -6  -2   3       41.08       43.25      4.83 o 
  -5  -2   3      156.79      156.00      3.45 o 
  -4  -2   3        0.97        1.22      1.77 o 
  -3  -2   3      460.55      484.10      3.91 o 
  -2  -2   3       11.49       12.16      1.08 o 
  -1  -2   3      475.41      441.84      3.73 o 
   0  -2   3     1593.37     1608.75     15.54 o 
   1  -2   3       98.28       95.07      1.40 o 
   2  -2   3       24.09       29.28      1.12 o 
   3  -2   3       97.93       95.72      5.18 o 
   4  -2   3      102.64       96.60      2.38 o 
   5  -2   3      273.43      286.37      6.69 o 
   6  -2   3       29.61       37.63      1.39 o 
   7  -2   3       51.49       49.58      3.13 o 
   8  -2   3       31.86       35.17      3.31 o 
  -8  -1   3        3.51       -0.72      4.94 o 
  -7  -1   3       30.23       34.57      5.38 o 
  -6  -1   3       64.70       63.36      4.79 o 
  -5  -1   3      261.76      259.92      6.38 o 
  -4  -1   3       21.41       24.41      1.31 o 
  -3  -1   3       35.51       40.66      1.54 o 
  -2  -1   3      137.53      144.94      1.63 o 
  -1  -1   3       27.13       30.35      1.31 o 
   0  -1   3      246.16      241.18      1.42 o 
   1  -1   3        0.14        0.59      1.14 o 
   2  -1   3      469.31      443.28      5.45 o 
   3  -1   3       36.45       42.60      1.45 o 
   4  -1   3      585.76      576.52      3.34 o 
   5  -1   3       46.70       44.94      1.20 o 
   6  -1   3       43.28       37.08      2.62 o 
   7  -1   3       46.82       48.86      2.75 o 
   8  -1   3       49.72       56.03      3.11 o 
   9  -1   3        2.17       -0.86      5.94 o 
  -8   0   3       10.03       15.20      5.67 o 
  -7   0   3        0.09        0.26      5.22 o 
  -6   0   3       41.65       20.94     21.06 o 
  -5   0   3       52.22       56.63      2.75 o 
  -4   0   3       33.70       34.65      1.63 o 
  -3   0   3        2.75        3.82      1.59 o 
  -2   0   3       55.03       50.00      1.34 o 
  -1   0   3      644.97      624.74      5.18 o 
   0   0   3      511.49      533.09      2.63 o 
   1   0   3        4.79        4.52      0.78 o 
   2   0   3      375.98      371.42      2.84 o 
   3   0   3       99.62      111.52      0.93 o 
   4   0   3      233.46      217.30      2.04 o 
   5   0   3      115.06      117.30      1.74 o 
   6   0   3      183.35      171.49      5.54 o 
   7   0   3      152.97      161.36      3.47 o 
   8   0   3        6.72        1.69      4.59 o 
   9   0   3        2.08        4.31      4.64 o 
  -8   1   3       21.51       20.22      4.64 o 
  -7   1   3        0.10       -0.47      5.13 o 
  -6   1   3      133.51      143.22      5.99 o 
  -5   1   3       36.27       40.01      2.27 o 
  -4   1   3        0.04       -0.61      1.48 o 
  -3   1   3       68.63       63.84      1.51 o 
  -2   1   3       28.63       37.30      1.30 o 
  -1   1   3     2124.61     2073.43     17.02 o 
   0   1   3       15.18       10.15      0.84 o 
   1   1   3      597.22      576.21      6.14 o 
   2   1   3     1920.57     1909.06     20.72 o 
   3   1   3      509.55      490.54      3.51 o 
   4   1   3      351.36      347.40      3.50 o 
   5   1   3        4.97        4.49      1.14 o 
   6   1   3       79.01       79.22      2.34 o 
   7   1   3       96.49       94.98      5.15 o 
   8   1   3        0.32       -0.09      4.28 o 
   9   1   3        9.41        9.06      5.49 o 
  -7   2   3       54.77       54.40      5.30 o 
  -6   2   3       42.45       33.13     23.50 o 
  -5   2   3       12.09       10.57      2.79 o 
  -4   2   3       39.86       38.84      1.42 o 
  -3   2   3       25.89       24.85      1.47 o 
  -2   2   3       39.09       35.81      1.53 o 
  -1   2   3     3346.89     3382.85     22.11 o 
   0   2   3      704.83      686.69      5.61 o 
   1   2   3       71.61       79.54      1.82 o 
   2   2   3       45.19       45.19      0.78 o 
   3   2   3      289.70      259.81      1.49 o 
   4   2   3      423.05      426.65      2.08 o 
   5   2   3       29.87       28.43      0.78 o 
   6   2   3      399.37      395.17      3.17 o 
   7   2   3       54.15       54.28      2.01 o 
   8   2   3        2.33       -0.36      4.34 o 
   9   2   3        4.59        2.58      4.27 o 
  -7   3   3       46.35       46.84      3.40 o 
  -6   3   3       32.43       41.94      3.38 o 
  -5   3   3       77.55       82.28      3.63 o 
  -4   3   3        0.54        0.74      1.87 o 
  -3   3   3       33.76       39.96      1.79 o 
  -2   3   3       60.07       61.29      1.65 o 
  -1   3   3      513.16      528.79      5.71 o 
   0   3   3       65.68       50.04      0.88 o 
   1   3   3      137.98      134.06      1.12 o 
   2   3   3      432.29      389.01      1.46 o 
   3   3   3       53.66       42.68      0.87 o 
   4   3   3       11.26       10.40      0.80 o 
   5   3   3       77.04       83.38      1.36 o 
   6   3   3      596.51      610.21      3.76 o 
   7   3   3       64.71       70.08      2.04 o 
   8   3   3       28.98       27.09      4.60 o 
   9   3   3        3.76        3.30      5.12 o 
  -7   4   3       21.93       25.59      4.05 o 
  -6   4   3        3.66        2.47      2.90 o 
  -5   4   3       58.11       61.50      3.50 o 
  -4   4   3        0.03        1.61      1.93 o 
  -3   4   3       12.63       15.60      2.20 o 
  -2   4   3       30.17       29.29      1.81 o 
  -1   4   3       20.59       22.75      1.38 o 
   0   4   3      208.62      198.75      1.40 o 
   1   4   3       82.77       78.37      1.03 o 
   2   4   3      318.43      281.11      2.46 o 
   3   4   3       34.46       42.22      1.04 o 
   4   4   3      277.61      262.69      1.72 o 
   5   4   3      298.10      303.10      2.65 o 
   6   4   3      347.78      354.60      2.52 o 
   7   4   3       73.29       74.83      1.46 o 
   8   4   3       41.67       37.87      4.91 o 
  -7   5   3       10.57       11.16      3.59 o 
  -6   5   3        0.62        0.80      2.82 o 
  -5   5   3       38.37       37.35      3.13 o 
  -4   5   3      128.28      125.43      3.71 o 
  -3   5   3        1.23        0.45      1.80 o 
  -2   5   3       76.07       79.31      2.21 o 
  -1   5   3       25.50       27.97      1.36 o 
   0   5   3      273.12      277.22      3.78 o 
   1   5   3       93.89       95.78      1.68 o 
   2   5   3      151.02      134.45      4.60 o 
   3   5   3      435.92      445.25      2.01 o 
   4   5   3      183.03      182.06      3.12 o 
   5   5   3      464.59      456.92      9.54 o 
   6   5   3       86.30       83.04      1.73 o 
   7   5   3      299.50      307.46      3.05 o 
   8   5   3        4.88        4.29      4.44 o 
  -6   6   3       42.51       40.73      3.60 o 
  -5   6   3       48.12       45.01      3.56 o 
  -4   6   3        9.86        8.55      3.11 o 
  -3   6   3       49.75       49.28      2.34 o 
  -2   6   3      251.27      269.79      2.78 o 
  -1   6   3        0.36        0.16      1.71 o 
   0   6   3       13.39       15.97      1.66 o 
   1   6   3       10.77        9.22      1.62 o 
   2   6   3       48.28       49.37      1.15 o 
   3   6   3      492.50      464.63      5.50 o 
   4   6   3        0.10        1.14      1.11 o 
   5   6   3       47.17       46.66      2.28 o 
   6   6   3      216.52      198.19      3.55 o 
   7   6   3        2.74        0.28      4.15 o 
   8   6   3       83.68       78.59      5.25 o 
  -5   7   3        0.28        1.97      3.44 o 
  -4   7   3        0.42        0.25      2.76 o 
  -3   7   3        9.01        8.72      2.24 o 
  -2   7   3      179.15      176.84      3.02 o 
  -1   7   3        8.44        7.48      1.77 o 
   0   7   3       65.80       59.98      2.24 o 
   1   7   3        1.63        0.97      1.51 o 
   2   7   3      175.65      176.98      1.55 o 
   3   7   3      107.07      110.66      1.50 o 
   4   7   3      373.87      364.35      2.78 o 
   5   7   3      349.35      343.28      3.71 o 
   6   7   3       20.20       26.05      2.87 o 
   7   7   3       29.93       29.06      3.40 o 
  -5   8   3        3.08        5.34      3.61 o 
  -4   8   3        0.05        1.24      3.04 o 
  -3   8   3       14.82       13.58      3.08 o 
  -2   8   3      156.95      156.27      3.64 o 
  -1   8   3        4.74        2.41      1.88 o 
   0   8   3     1010.84      981.74      6.61 o 
   1   8   3      345.28      320.43     12.93 o 
   2   8   3      582.59      531.42      3.99 o 
   3   8   3      126.18      123.33      2.02 o 
   4   8   3        1.14        0.56      1.26 o 
   5   8   3      113.31      104.48      5.87 o 
   6   8   3        1.74        2.86      4.48 o 
   7   8   3       36.63       37.66      3.46 o 
  -4   9   3       45.37       42.77      3.89 o 
  -3   9   3       14.62       17.59      3.03 o 
  -2   9   3      113.14      116.73      3.98 o 
  -1   9   3       81.84       92.31      2.29 o 
   0   9   3        0.23        0.16      1.52 o 
   1   9   3        6.18        3.83      2.22 o 
   2   9   3       56.41       57.87      2.47 o 
   3   9   3       20.56       19.76      1.81 o 
   4   9   3        8.93        8.11      1.44 o 
   5   9   3       27.22       26.32      5.58 o 
   6   9   3        0.11        1.67      4.44 o 
  -2  10   3       66.87       58.46      3.83 o 
  -1  10   3        0.77        1.42      3.13 o 
   0  10   3       78.97       75.32      4.59 o 
   1  10   3        1.54        0.58      4.84 o 
   2  10   3       74.48       73.75      3.67 o 
   3  10   3        6.96        7.40      1.87 o 
   4  10   3       24.21       27.38      3.18 o 
   5  10   3        2.44        5.28      5.96 o 
   0  11   3        4.30       10.27      4.30 o 
   1  11   3        6.05        3.44      3.41 o 
   2  11   3       69.08       73.89      7.64 o 
  -3  -9   4        5.39        5.22      4.62 o 
  -2  -9   4        0.81        3.29      3.94 o 
  -1  -9   4       21.74       24.07      3.46 o 
   0  -9   4        3.40        2.13      3.23 o 
   1  -9   4        1.45        2.60      4.11 o 
   2  -9   4        0.90        0.90      4.14 o 
   3  -9   4       12.51       19.66      4.87 o 
  -4  -8   4       10.36       16.12      4.30 o 
  -3  -8   4        5.12        4.06      4.03 o 
  -2  -8   4        0.01       -0.82      6.22 o 
  -1  -8   4        0.07        0.26      3.31 o 
   0  -8   4       15.91       14.03      2.22 o 
   1  -8   4        0.05        2.36      6.24 o 
   2  -8   4        1.50        0.38      3.74 o 
   3  -8   4       12.87       17.70      3.90 o 
   4  -8   4        4.77        7.05      3.75 o 
  -5  -7   4        1.97        1.18      3.49 o 
  -4  -7   4       36.75       39.26      4.03 o 
  -3  -7   4        3.81        1.56      3.87 o 
  -2  -7   4       10.58       13.23      1.49 o 
  -1  -7   4        0.16        0.71      0.89 o 
   0  -7   4      125.16      116.24      1.62 o 
   1  -7   4       10.53        5.05      1.66 o 
   2  -7   4       37.69       44.89      8.24 o 
   3  -7   4       13.49       15.07      3.82 o 
   4  -7   4        0.02        0.06      3.69 o 
   5  -7   4        9.85       12.36      5.07 o 
  -6  -6   4        0.27        0.93      3.00 o 
  -5  -6   4       11.50       15.13      3.65 o 
  -4  -6   4       28.15       25.35      3.35 o 
  -3  -6   4       44.84       36.20      3.52 o 
  -2  -6   4      150.09      157.46      2.28 o 
  -1  -6   4       30.84       33.10      2.10 o 
   0  -6   4        9.54        7.04      1.22 o 
   1  -6   4        0.05        0.76      1.46 o 
   2  -6   4      107.19      108.68      6.93 o 
   3  -6   4       94.38       78.74      2.64 o 
   4  -6   4        9.49        9.45      3.28 o 
   5  -6   4       36.18       31.18      3.16 o 
   6  -6   4        3.18        3.04      2.50 o 
  -6  -5   4        3.45        3.37      2.51 o 
  -5  -5   4       12.78       15.03      2.83 o 
  -4  -5   4       16.72       13.17      2.65 o 
  -3  -5   4      167.00      154.83      4.03 o 
  -2  -5   4       61.19       59.15      1.67 o 
  -1  -5   4        0.98        0.07      1.62 o 
   0  -5   4       44.34       47.13      1.25 o 
   1  -5   4       30.31       34.00      1.52 o 
   2  -5   4      181.80      184.38      4.55 o 
   3  -5   4       30.28       25.09      2.99 o 
   4  -5   4      306.87      302.30      4.56 o 
   5  -5   4      116.78      108.18      3.05 o 
   6  -5   4        8.96        9.11      2.50 o 
   7  -5   4        1.08       -1.86      3.38 o 
  -7  -4   4        1.10        1.84      2.92 o 
  -6  -4   4        2.00        2.06      3.15 o 
  -5  -4   4        5.72        5.28      0.75 o 
  -4  -4   4       45.64       39.59      2.66 o 
  -3  -4   4        0.43        2.03      2.17 o 
  -2  -4   4       45.57       38.56      2.30 o 
  -1  -4   4       41.95       47.78      1.50 o 
   0  -4   4      648.39      646.63      4.23 o 
   1  -4   4        1.61        1.96      1.41 o 
   2  -4   4      114.91      109.53      2.05 o 
   3  -4   4       22.46       24.17      2.04 o 
   4  -4   4      363.22      348.82      4.93 o 
   5  -4   4      108.72      105.47      2.57 o 
   6  -4   4        4.94        6.22      2.12 o 
   7  -4   4       26.52       27.70      3.54 o 
  -7  -3   4        5.11        6.44      5.20 o 
  -6  -3   4       32.23       36.17      1.71 o 
  -5  -3   4       33.87       34.09      1.62 o 
  -4  -3   4      162.35      156.51      2.13 o 
  -3  -3   4        0.05       -0.41      1.11 o 
  -2  -3   4        2.52        3.60      1.20 o 
  -1  -3   4      221.64      229.15      3.76 o 
   0  -3   4      125.98      117.47      1.60 o 
   1  -3   4       21.09       19.17      1.14 o 
   2  -3   4      285.11      269.08      3.10 o 
   3  -3   4      205.95      199.11      4.70 o 
   4  -3   4      534.07      553.41      6.27 o 
   5  -3   4        2.06        1.44      1.74 o 
   6  -3   4      172.27      173.44      5.57 o 
   7  -3   4       22.59       24.60      3.06 o 
   8  -3   4        3.22        4.23      3.11 o 
  -7  -2   4       50.69       55.52      6.24 o 
  -6  -2   4       33.73       37.85      4.26 o 
  -5  -2   4        5.63        5.11      2.77 o 
  -4  -2   4       98.73       92.40      1.92 o 
  -3  -2   4       18.07       15.76      1.26 o 
  -2  -2   4      211.42      200.81      2.56 o 
  -1  -2   4       23.23       23.66      1.03 o 
   0  -2   4      200.55      183.94      1.69 o 
   1  -2   4      168.02      190.47      3.16 o 
   2  -2   4      481.98      474.97      5.88 o 
   3  -2   4       82.87       75.52      1.89 o 
   4  -2   4       64.75       71.46      1.72 o 
   5  -2   4       26.13       19.75      1.78 o 
   6  -2   4       95.46      101.92      1.72 o 
   7  -2   4        7.54        8.41      2.56 o 
   8  -2   4        2.45        0.46      2.96 o 
  -7  -1   4       17.47       16.00      5.71 o 
  -6  -1   4       36.54       52.19      5.37 o 
  -5  -1   4       84.31       88.58      3.26 o 
  -4  -1   4      229.62      211.39      5.99 o 
  -3  -1   4        3.97        6.04      1.53 o 
  -2  -1   4       38.80       40.04      1.33 o 
  -1  -1   4      160.38      137.73      1.48 o 
   0  -1   4       48.77       38.07      1.00 o 
   1  -1   4        2.02        2.94      0.89 o 
   2  -1   4       27.97       20.76      0.99 o 
   3  -1   4      719.58      720.07      7.49 o 
   4  -1   4       95.65      108.95      1.50 o 
   5  -1   4       16.67       16.55      1.00 o 
   6  -1   4       13.55       16.67      2.93 o 
   7  -1   4        2.31        4.51      2.49 o 
   8  -1   4        8.10        9.37      2.71 o 
  -7   0   4        4.67        4.89      5.33 o 
  -6   0   4        2.03        3.34      4.59 o 
  -5   0   4       37.42       33.25      4.69 o 
  -4   0   4       71.67       74.92      2.41 o 
  -3   0   4       76.91       89.75      2.13 o 
  -2   0   4      187.78      175.53      1.72 o 
  -1   0   4     3009.73     2973.51     52.65 o 
   0   0   4      127.47      145.54      2.26 o 
   1   0   4      911.20      945.72      5.29 o 
   2   0   4       53.87       45.84      1.32 o 
   3   0   4     2852.54     2833.47     18.50 o 
   4   0   4      222.21      238.24      2.21 o 
   5   0   4      169.68      172.70      2.42 o 
   6   0   4       30.97       29.77      1.88 o 
   7   0   4       53.17       53.26      4.79 o 
   8   0   4       35.33       36.73      5.21 o 
   9   0   4       97.24      102.04      5.70 o 
  -7   1   4       18.36       15.93      4.31 o 
  -6   1   4        6.18        2.33      4.83 o 
  -5   1   4       68.78       75.54      5.17 o 
  -4   1   4       19.66       15.93      2.52 o 
  -3   1   4       16.87       17.69      1.27 o 
  -2   1   4      472.66      441.71      4.70 o 
  -1   1   4     1989.59     1948.72     18.24 o 
   0   1   4     2350.00     2342.56     16.37 o 
   1   1   4     4910.21     4795.16     70.25 o 
   2   1   4       93.84      100.79      1.16 o 
   3   1   4     1674.72     1607.06     11.19 o 
   4   1   4        9.62       10.39      0.75 o 
   5   1   4     1211.23     1242.20     13.88 o 
   6   1   4        6.90        6.04      2.12 o 
   7   1   4      173.05      160.47      5.16 o 
   8   1   4        2.48        6.75      3.74 o 
   9   1   4        0.02        0.92      4.45 o 
  -7   2   4        0.47       -0.11      5.39 o 
  -6   2   4        0.09       -1.19      2.83 o 
  -5   2   4        0.83        1.64      4.36 o 
  -4   2   4        9.35        8.40      2.01 o 
  -3   2   4        2.25        2.53      1.67 o 
  -2   2   4      313.37      286.30      2.62 o 
  -1   2   4       45.18       45.83      1.27 o 
   0   2   4     3612.74     3567.62     14.13 o 
   1   2   4     2776.10     2746.47     36.76 o 
   3   2   4      132.60      169.38      1.68 o 
   4   2   4       35.05       40.76      1.18 o 
   5   2   4       30.84       23.17      1.01 o 
   6   2   4      262.07      265.63      5.47 o 
   7   2   4       23.88       20.22      2.46 o 
   8   2   4      135.44      130.09      5.70 o 
   9   2   4        8.41        7.77      5.11 o 
  -7   3   4       15.41       14.72      5.54 o 
  -6   3   4       29.32       31.32      3.39 o 
  -5   3   4       11.82       15.27      2.08 o 
  -4   3   4        0.36        0.54      1.80 o 
  -3   3   4       23.48       25.63      1.85 o 
  -2   3   4      296.16      277.72      3.06 o 
  -1   3   4       27.00       34.17      1.79 o 
   0   3   4     1051.17      973.19      9.11 o 
   1   3   4       85.87      114.54      1.34 o 
   2   3   4      341.71      357.31      2.21 o 
   3   3   4      183.51      210.91      2.91 o 
   4   3   4      813.40      831.08      4.26 o 
   5   3   4      326.88      326.01      2.56 o 
   6   3   4       25.44       22.08      1.26 o 
   7   3   4      233.23      226.05      2.56 o 
   8   3   4      137.60      145.74      5.49 o 
   9   3   4        0.00        2.37      4.83 o 
  -7   4   4        0.33        4.04      4.21 o 
  -6   4   4       44.48       47.86      3.67 o 
  -5   4   4       27.68       30.86      3.11 o 
  -4   4   4       11.21       12.68      2.87 o 
  -3   4   4       36.07       31.51      1.96 o 
  -2   4   4      654.79      662.87      7.66 o 
  -1   4   4      112.98      121.18      1.51 o 
   0   4   4     1821.95     1817.69     13.78 o 
   1   4   4      401.30      433.85      1.63 o 
   2   4   4      383.04      405.20      2.51 o 
   3   4   4      359.95      353.87      2.52 o 
   4   4   4       15.54       15.57      1.10 o 
   5   4   4        1.18        1.15      0.93 o 
   6   4   4      178.89      177.35      1.81 o 
   7   4   4      182.05      183.82      1.89 o 
   8   4   4       68.89       69.12      5.00 o 
  -6   5   4       35.21       30.97      3.38 o 
  -5   5   4        9.46        7.91      3.18 o 
  -4   5   4      258.09      259.53      4.16 o 
  -3   5   4      578.46      550.39      6.81 o 
  -2   5   4       29.09       29.13      1.55 o 
  -1   5   4      598.81      600.12      3.81 o 
   0   5   4       31.76       35.85      1.14 o 
   1   5   4       18.23       19.79      1.05 o 
   2   5   4      115.73      125.76      2.29 o 
   3   5   4      134.83      122.15      1.78 o 
   4   5   4        2.83        3.21      0.96 o 
   5   5   4        4.66        4.47      1.43 o 
   6   5   4      112.72      115.55      1.66 o 
   7   5   4      128.22      127.58      2.72 o 
   8   5   4      296.72      315.30      7.18 o 
  -6   6   4       13.24       11.85      3.37 o 
  -5   6   4       20.30       20.00      3.30 o 
  -4   6   4        0.16       -1.12      2.79 o 
  -3   6   4       80.34       82.46      2.62 o 
  -2   6   4       70.13       73.94      2.00 o 
  -1   6   4      319.05      325.70      2.52 o 
   0   6   4      135.09      136.52      2.06 o 
   1   6   4        3.47        3.58      1.42 o 
   2   6   4      141.01      143.32      1.34 o 
   3   6   4      171.95      160.48      1.65 o 
   4   6   4     1327.00     1339.88      7.64 o 
   5   6   4      108.17      106.25      2.08 o 
   6   6   4     1264.38     1281.59     10.34 o 
   7   6   4        0.87        1.07      3.52 o 
   8   6   4      135.30      134.36      6.00 o 
  -5   7   4        2.43        0.90      3.26 o 
  -4   7   4      105.44       98.08      6.07 o 
  -3   7   4       39.49       43.00      4.73 o 
  -2   7   4       73.20       67.94      2.42 o 
  -1   7   4      276.58      296.01      2.74 o 
   0   7   4      237.16      239.17      4.96 o 
   1   7   4      129.54      133.24      1.88 o 
   2   7   4     1673.09     1628.94     14.77 o 
   3   7   4        6.52        5.74      1.19 o 
   4   7   4      637.05      634.89      3.55 o 
   5   7   4       40.31       39.47      1.74 o 
   6   7   4        1.54        0.78      2.43 o 
   7   7   4       40.70       37.74      3.35 o 
  -4   8   4        1.85       -0.14      3.33 o 
  -3   8   4        0.01       -1.84      2.99 o 
  -2   8   4      212.88      226.11      7.12 o 
  -1   8   4       13.75       16.13      2.54 o 
   0   8   4      683.93      709.42      7.81 o 
   1   8   4        2.38        3.25      1.77 o 
   2   8   4      169.30      170.17      1.97 o 
   3   8   4      310.30      308.90      2.22 o 
   4   8   4       70.94       72.33      1.90 o 
   5   8   4      131.82      129.66      3.55 o 
   6   8   4       45.18       43.04      5.43 o 
   7   8   4        0.97       -0.46      2.93 o 
  -3   9   4       15.21       17.38      3.40 o 
  -2   9   4      210.05      209.03      4.49 o 
  -1   9   4      235.24      254.08      3.19 o 
   0   9   4      241.73      241.55      4.08 o 
   1   9   4      640.97      629.64      6.86 o 
   2   9   4      290.12      296.66      4.52 o 
   3   9   4       79.77       75.37      1.86 o 
   4   9   4       22.96       21.05      2.05 o 
   5   9   4       22.91       24.15      5.03 o 
   6   9   4       11.40        8.05      5.51 o 
  -2  10   4      114.57      124.03      5.39 o 
  -1  10   4       86.89       79.13      4.32 o 
   0  10   4       42.76       40.10      3.15 o 
   1  10   4       17.03       20.73      3.00 o 
   2  10   4       21.68       28.80      3.05 o 
   3  10   4       53.93       54.60      2.26 o 
   4  10   4       36.40       38.67      3.23 o 
   5  10   4        7.67        4.43      5.90 o 
   0  11   4        7.42        8.20      3.18 o 
   1  11   4       13.31       16.14      3.34 o 
   2  11   4        0.79        1.82      3.20 o 
   3  11   4        0.37       -1.30      3.22 o 
  -1  -9   5        0.75        0.98      3.33 o 
   0  -9   5        0.00        0.42      6.87 o 
   1  -9   5        7.03       11.87      4.51 o 
   2  -9   5        9.77       14.58      4.53 o 
  -3  -8   5        4.57        5.25      6.38 o 
  -2  -8   5        4.76        7.08      3.33 o 
  -1  -8   5        0.03        1.46      3.14 o 
   0  -8   5        0.56        2.43      3.02 o 
   1  -8   5       40.13       45.38      3.70 o 
   2  -8   5        8.66        5.58      3.66 o 
   3  -8   5        2.28        4.80      3.80 o 
   4  -8   5        4.37        5.80      3.89 o 
  -4  -7   5        0.00        3.27      3.45 o 
  -3  -7   5       32.32       29.49      3.72 o 
  -2  -7   5        1.91        1.30      3.76 o 
  -1  -7   5       22.47       22.98      1.44 o 
   0  -7   5       15.24       15.23      1.37 o 
   1  -7   5       75.32       85.14      2.05 o 
   2  -7   5       90.99       86.86      4.55 o 
   3  -7   5       91.38      104.48      5.80 o 
   4  -7   5      138.37      140.69      5.71 o 
   5  -7   5       42.99       53.35      3.89 o 
  -5  -6   5        3.91        6.24      3.56 o 
  -4  -6   5        5.00        3.94      3.31 o 
  -3  -6   5       64.37       63.84      3.65 o 
  -2  -6   5        8.73        8.08      1.68 o 
  -1  -6   5      171.99      173.68      4.37 o 
   0  -6   5      204.81      207.86      2.22 o 
   1  -6   5       32.86       30.34      2.13 o 
   2  -6   5       76.69       78.33      3.87 o 
   3  -6   5       44.53       42.88      2.64 o 
   4  -6   5        9.93        7.88      2.63 o 
   5  -6   5       19.41       18.57      3.57 o 
   6  -6   5       24.79       30.24      2.89 o 
  -6  -5   5        1.25       -0.49      3.03 o 
  -5  -5   5        0.41       -0.27      2.42 o 
  -4  -5   5       25.87       25.73      3.34 o 
  -3  -5   5        5.59        6.75      3.37 o 
  -2  -5   5      196.28      199.29      5.12 o 
  -1  -5   5        0.89        0.25      1.90 o 
   0  -5   5        0.99        0.38      1.60 o 
   1  -5   5      222.02      229.39      2.59 o 
   2  -5   5        1.59        0.80      4.44 o 
   3  -5   5      147.00      153.16      3.11 o 
   4  -5   5       28.25       26.38      2.59 o 
   5  -5   5        0.44        1.02      2.36 o 
   6  -5   5       30.85       33.11      2.65 o 
   7  -5   5       43.36       38.02      4.05 o 
  -6  -4   5        2.66        1.19      3.28 o 
  -5  -4   5       18.23       17.13      1.14 o 
  -4  -4   5       30.48       32.08      2.47 o 
  -3  -4   5      300.48      296.91      4.90 o 
  -2  -4   5       45.78       43.89      2.81 o 
  -1  -4   5      907.99      911.14     10.24 o 
   0  -4   5       45.44       51.95      1.57 o 
   1  -4   5      188.26      186.29      1.77 o 
   2  -4   5       18.36       16.67      2.36 o 
   3  -4   5      134.72      132.72      4.98 o 
   4  -4   5       18.66       18.86      2.36 o 
   5  -4   5      325.84      317.06      5.25 o 
   6  -4   5       36.91       40.79      2.18 o 
   7  -4   5       39.57       37.36      3.47 o 
  -7  -3   5       31.26       33.63      5.25 o 
  -6  -3   5        2.43        4.39      2.77 o 
  -5  -3   5      301.45      307.04      6.19 o 
  -4  -3   5      129.77      128.05      2.26 o 
  -3  -3   5      344.48      326.55      2.64 o 
  -2  -3   5      199.53      182.55      2.07 o 
  -1  -3   5       41.05       47.64      1.81 o 
   0  -3   5        5.78        5.28      1.38 o 
   1  -3   5      379.84      393.31      4.09 o 
   2  -3   5        6.90        5.95      1.57 o 
   3  -3   5       78.78       93.96      1.80 o 
   4  -3   5        7.51       12.24      2.01 o 
   5  -3   5       10.84        8.81      2.25 o 
   6  -3   5      152.60      162.73      2.40 o 
   7  -3   5       20.82       14.34      2.88 o 
   8  -3   5       34.85       36.03      3.53 o 
  -7  -2   5       60.71       66.25      5.68 o 
  -6  -2   5        0.95        1.12      2.14 o 
  -5  -2   5        6.14        8.93      2.76 o 
  -4  -2   5       56.90       53.90      2.55 o 
  -3  -2   5      191.75      188.02      3.09 o 
  -2  -2   5      114.91      100.21      1.90 o 
  -1  -2   5        8.09       10.42      1.08 o 
   0  -2   5       19.04       16.50      0.98 o 
   1  -2   5       70.11       90.67      1.79 o 
   2  -2   5      258.44      289.88      2.70 o 
   3  -2   5      738.09      770.84      6.37 o 
   4  -2   5      619.09      597.92      8.33 o 
   5  -2   5      732.64      742.40      4.36 o 
   6  -2   5       33.56       29.66      1.63 o 
   7  -2   5       30.91       31.75      2.60 o 
   8  -2   5        1.00        3.90      2.87 o 
  -7  -1   5        7.94        7.95      5.68 o 
  -6  -1   5        2.42        0.25      5.08 o 
  -5  -1   5      155.12      164.31      7.79 o 
  -4  -1   5       56.22       60.02      3.08 o 
  -3  -1   5      241.89      232.53      2.43 o 
  -2  -1   5      427.84      411.66      4.69 o 
  -1  -1   5      237.39      270.83      3.77 o 
   0  -1   5      958.92     1076.97     11.94 o 
   1  -1   5     1413.67     1445.55      6.93 o 
   2  -1   5      281.18      318.55      3.73 o 
   3  -1   5        7.43       11.56      1.40 o 
   4  -1   5       65.48       53.11      1.42 o 
   5  -1   5      204.61      206.71      2.38 o 
   6  -1   5       13.70       11.27      3.16 o 
   7  -1   5       47.02       50.43      2.62 o 
   8  -1   5       26.76       28.95      2.84 o 
  -7   0   5       14.94       17.23      5.67 o 
  -6   0   5       47.91       46.76      4.93 o 
  -5   0   5      136.15      134.80      3.89 o 
  -4   0   5       49.70       50.68      3.05 o 
  -3   0   5      914.40      931.37      7.61 o 
  -2   0   5       15.73       25.74      1.27 o 
  -1   0   5     1422.79     1492.35     16.18 o 
   1   0   5       60.12       81.77      1.12 o 
   2   0   5      739.47      793.46      4.54 o 
   3   0   5       94.54      104.41      1.41 o 
   4   0   5      800.67      829.55      3.03 o 
   5   0   5       65.69       70.74      1.57 o 
   6   0   5      180.19      181.33      3.88 o 
   7   0   5        4.79        5.01      3.15 o 
   8   0   5       59.13       51.12      5.37 o 
   9   0   5        8.99        9.81      5.44 o 
  -7   1   5       36.10       36.89      5.57 o 
  -6   1   5        4.17        7.65      4.24 o 
  -5   1   5       18.80       21.12      3.06 o 
  -4   1   5       28.91       30.67      2.82 o 
  -3   1   5       17.32       22.39      1.81 o 
  -2   1   5      799.75      862.28      8.56 o 
  -1   1   5      215.22      220.86      2.42 o 
   0   1   5     3916.83     3840.97     24.25 o 
   1   1   5        0.13        0.50      0.98 o 
   2   1   5       36.48       41.90      1.07 o 
   3   1   5        1.56       -0.44      1.06 o 
   4   1   5      571.40      585.63      7.78 o 
   5   1   5       40.88       46.37      0.99 o 
   6   1   5       50.41       45.95      2.90 o 
   7   1   5        0.11        0.04      2.82 o 
   8   1   5       52.00       45.88      4.25 o 
   9   1   5        8.29        6.00      4.83 o 
  -7   2   5        2.01        2.39      4.27 o 
  -6   2   5      164.30      165.64      6.66 o 
  -5   2   5        2.99        3.83      2.67 o 
  -4   2   5      330.26      349.54      5.77 o 
  -3   2   5        2.50        4.57      1.57 o 
  -2   2   5       21.18       18.76      1.45 o 
  -1   2   5      894.11      902.80      4.08 o 
   0   2   5     2327.03     2201.16     15.85 o 
   1   2   5      219.40      219.63      1.51 o 
   3   2   5      304.09      279.12      3.05 o 
   4   2   5     2594.53     2771.90     19.33 o 
   5   2   5       31.98       34.34      1.25 o 
   6   2   5      391.32      417.93      7.45 o 
   7   2   5        0.83        1.29      2.78 o 
   8   2   5       13.54       11.20      4.39 o 
   9   2   5       10.46        8.10      4.96 o 
  -7   3   5       27.88       23.41      5.11 o 
  -6   3   5        3.12        1.63      4.09 o 
  -5   3   5       53.57       55.41      4.04 o 
  -4   3   5       10.86       10.35      2.28 o 
  -3   3   5      106.24      108.49      2.96 o 
  -2   3   5       11.96        8.28      1.29 o 
  -1   3   5      359.74      360.24      2.12 o 
   0   3   5     1944.97     1955.20     20.55 o 
   1   3   5      408.58      412.49      2.91 o 
   2   3   5     2454.94     2617.20     23.22 o 
   3   3   5       44.24       35.12      0.87 o 
   4   3   5      164.09      199.74      1.79 o 
   5   3   5       52.67       47.71      1.82 o 
   6   3   5        3.33        4.72      1.16 o 
   7   3   5        7.52        7.12      1.95 o 
   8   3   5        0.16        2.14      4.16 o 
   9   3   5        6.19        9.82      4.43 o 
  -6   4   5        7.75        6.05      2.90 o 
  -5   4   5        3.93        5.48      3.19 o 
  -4   4   5       49.43       51.87      3.15 o 
  -3   4   5        2.07        2.59      1.88 o 
  -2   4   5      494.98      486.92      9.98 o 
  -1   4   5      202.94      168.57      2.14 o 
   0   4   5      373.21      401.51      2.91 o 
   1   4   5       37.09       40.35      1.15 o 
   2   4   5      121.90      161.67      3.13 o 
   3   4   5      281.33      299.18      2.07 o 
   4   4   5       42.64       43.47      1.09 o 
   5   4   5      245.50      238.11      4.22 o 
   6   4   5        5.52        4.31      0.77 o 
   7   4   5        4.41        4.18      0.88 o 
   8   4   5        2.18        1.62      3.60 o 
  -6   5   5       18.44       20.03      3.44 o 
  -5   5   5       15.22       13.85      2.82 o 
  -4   5   5       19.28       16.18      2.52 o 
  -3   5   5       19.99       19.61      2.02 o 
  -2   5   5        1.36        0.45      1.50 o 
  -1   5   5     1012.10      994.20      4.78 o 
   0   5   5       79.36      103.92      1.27 o 
   1   5   5      110.51      117.90      1.00 o 
   2   5   5       13.37       14.00      0.51 o 
   3   5   5        1.35        1.69      0.77 o 
   4   5   5      151.12      146.77      1.50 o 
   5   5   5      111.60      106.83      2.03 o 
   6   5   5        0.82        0.30      0.93 o 
   7   5   5       84.58       89.65      2.76 o 
   8   5   5      117.35      109.04      5.19 o 
  -5   6   5       30.01       33.76      3.74 o 
  -4   6   5       46.82       42.57      3.24 o 
  -3   6   5       82.31       85.18      4.70 o 
  -2   6   5      673.43      661.52      3.71 o 
  -1   6   5      104.42      100.52      1.81 o 
   0   6   5      210.13      205.77      3.52 o 
   1   6   5        2.61        2.68      1.10 o 
   2   6   5        1.34        1.98      0.78 o 
   3   6   5        1.09        1.12      1.02 o 
   4   6   5      176.96      177.82      1.90 o 
   5   6   5       34.22       36.07      1.95 o 
   6   6   5       71.53       74.84      1.63 o 
   7   6   5       13.53       11.57      3.62 o 
   8   6   5        2.53        3.20      3.93 o 
  -5   7   5       23.56       21.36      3.59 o 
  -4   7   5       41.00       44.39      3.49 o 
  -3   7   5        0.97        0.72      2.70 o 
  -2   7   5      204.98      201.74      2.93 o 
  -1   7   5       88.90       98.80      2.01 o 
   0   7   5      504.08      505.29      3.51 o 
   1   7   5       20.48       18.79      1.23 o 
   2   7   5       84.03       82.57      1.37 o 
   3   7   5       85.56       84.22      1.34 o 
   4   7   5        8.08        7.78      1.24 o 
   5   7   5      174.84      176.95      2.09 o 
   6   7   5        7.42        7.12      2.06 o 
   7   7   5       15.73       13.36      2.64 o 
  -4   8   5       18.58       14.35      3.20 o 
  -3   8   5       17.08       15.22      3.11 o 
  -2   8   5        1.94        2.44      1.96 o 
  -1   8   5        7.85        6.67      1.79 o 
   0   8   5      148.40      157.47      3.11 o 
   1   8   5      334.80      313.70      2.56 o 
   2   8   5       94.11       91.02      1.73 o 
   3   8   5      356.03      370.45      3.73 o 
   4   8   5       31.68       29.92      1.38 o 
   5   8   5       12.42       13.15      1.37 o 
   6   8   5        3.71        1.83      4.08 o 
   7   8   5       24.47       21.75      3.16 o 
  -3   9   5       46.78       37.91      3.28 o 
  -2   9   5        0.00       -0.59      3.45 o 
  -1   9   5      221.29      213.76      3.93 o 
   0   9   5        7.28        9.95      2.41 o 
   1   9   5       57.64       56.16      1.87 o 
   2   9   5       76.03       72.35      1.39 o 
   3   9   5      150.83      161.98      2.65 o 
   4   9   5        0.40        0.04      1.25 o 
   5   9   5       13.35       11.27      4.76 o 
   6   9   5        5.79        9.46      4.68 o 
  -2  10   5        6.07        5.60      3.17 o 
  -1  10   5        0.17        0.00      2.82 o 
   0  10   5        4.22        6.87      2.47 o 
   1  10   5       38.53       35.01      2.67 o 
   2  10   5       28.74       28.32      1.93 o 
   3  10   5        9.19        9.84      1.90 o 
   4  10   5        1.58        1.51      2.74 o 
   5  10   5       16.63       18.37      5.65 o 
   1  11   5        1.03        0.71      4.40 o 
   2  11   5        3.27        1.22      2.38 o 
  -2  -8   6        6.51        7.86      3.47 o 
  -1  -8   6       23.17       25.90      3.48 o 
   0  -8   6        0.21       -0.43      3.18 o 
   1  -8   6        5.78        6.40      3.08 o 
   2  -8   6        4.34        9.33      3.70 o 
   3  -8   6       75.83       76.85      4.85 o 
  -4  -7   6       23.16       28.19      3.80 o 
  -3  -7   6        8.63        8.25      3.67 o 
  -2  -7   6       69.42       75.13      4.74 o 
  -1  -7   6        3.22       -0.75      1.25 o 
   0  -7   6        0.70        1.49      3.15 o 
   1  -7   6       18.74       17.72      3.29 o 
   2  -7   6        6.04        8.58      2.36 o 
   3  -7   6       68.30       61.65      2.84 o 
   4  -7   6        8.69        6.72      2.84 o 
   5  -7   6       91.01       85.44      4.43 o 
  -4  -6   6        5.81        9.05      3.39 o 
  -3  -6   6       17.33       14.47      3.24 o 
  -2  -6   6      134.41      135.13      3.41 o 
  -1  -6   6       71.17       71.47      2.53 o 
   0  -6   6        3.75        3.89      2.07 o 
   1  -6   6      316.53      304.30      5.13 o 
   2  -6   6      345.38      360.47      5.16 o 
   3  -6   6      499.32      479.53      4.46 o 
   4  -6   6      153.42      161.33      3.56 o 
   5  -6   6      113.54       97.57      3.37 o 
   6  -6   6       14.97       18.77      2.81 o 
  -5  -5   6        0.51        2.24      3.65 o 
  -4  -5   6        0.02       -0.84      3.48 o 
  -3  -5   6        4.43        3.95      3.08 o 
  -2  -5   6      301.03      287.70      7.70 o 
  -1  -5   6      346.48      322.74      7.30 o 
   0  -5   6      440.56      449.29      3.70 o 
   1  -5   6      745.90      723.26      9.41 o 
   2  -5   6       45.49       40.97      2.24 o 
   3  -5   6       66.57       62.74      2.72 o 
   4  -5   6        2.62        1.82      2.51 o 
   5  -5   6       17.63       13.00      2.72 o 
   6  -5   6        3.20        4.18      2.27 o 
   7  -5   6        7.55        6.33      3.52 o 
  -6  -4   6       11.05       10.56      2.87 o 
  -5  -4   6       51.50       51.94      2.97 o 
  -4  -4   6       91.54       87.12      1.92 o 
  -3  -4   6      739.92      738.97      6.49 o 
  -2  -4   6      141.98      132.57      3.70 o 
  -1  -4   6      470.55      480.08      3.86 o 
   0  -4   6      193.49      189.64      2.82 o 
   1  -4   6       14.51       13.15      1.69 o 
   2  -4   6       47.05       57.27      1.75 o 
   3  -4   6       83.78       77.36      2.36 o 
   4  -4   6       13.56       12.01      2.27 o 
   5  -4   6        0.58       -0.58      2.20 o 
   6  -4   6        3.17        2.81      2.00 o 
   7  -4   6        4.68        5.29      2.71 o 
  -6  -3   6       24.61       18.63      3.48 o 
  -5  -3   6       96.56       94.72      5.45 o 
  -4  -3   6      116.51      112.91      3.17 o 
  -3  -3   6       11.20       11.32      1.41 o 
  -2  -3   6      366.80      335.64      8.99 o 
  -1  -3   6        4.60        3.48      1.81 o 
   0  -3   6       32.62       33.03      1.85 o 
   1  -3   6       80.96       78.29      1.78 o 
   2  -3   6        1.80        4.23      1.63 o 
   3  -3   6      102.48       95.60      1.65 o 
   4  -3   6      107.36      107.91      2.57 o 
   5  -3   6        6.94        8.94      2.81 o 
   6  -3   6      135.41      131.86      2.46 o 
   7  -3   6       31.87       35.07      2.78 o 
   8  -3   6        3.87        4.74      2.91 o 
  -6  -2   6      113.43      114.77      3.32 o 
  -5  -2   6       36.26       38.65      2.12 o 
  -4  -2   6      463.87      468.21      5.43 o 
  -3  -2   6      576.84      573.41      5.56 o 
  -2  -2   6       17.88       19.06      2.03 o 
  -1  -2   6       12.74        7.34      2.92 o 
   0  -2   6       66.30       73.69      1.72 o 
   1  -2   6       83.15       84.11      1.75 o 
   2  -2   6      253.34      296.51      5.59 o 
   3  -2   6       49.40       45.87      1.42 o 
   4  -2   6      128.76      144.59      2.02 o 
   5  -2   6       43.37       40.87      2.35 o 
   6  -2   6        1.55        1.29      1.53 o 
   7  -2   6        0.12        1.97      2.36 o 
   8  -2   6        0.36        2.61      2.69 o 
  -6  -1   6      105.30      108.86      3.62 o 
  -5  -1   6       15.18       15.77      2.51 o 
  -4  -1   6      128.80      124.15      2.58 o 
  -3  -1   6      464.35      470.62     13.18 o 
  -2  -1   6      171.31      157.58      2.57 o 
  -1  -1   6      216.54      218.37      3.77 o 
   0  -1   6       86.88      111.75      1.66 o 
   1  -1   6       21.44       26.79      1.08 o 
   2  -1   6      210.09      234.38      2.13 o 
   3  -1   6      100.07      102.95      2.31 o 
   4  -1   6      128.67      134.56      2.46 o 
   5  -1   6       20.66       20.39      1.33 o 
   6  -1   6        2.06        1.49      3.12 o 
   7  -1   6        1.26        0.60      2.03 o 
   8  -1   6        1.78        1.60      2.19 o 
  -6   0   6       10.34        6.83      5.39 o 
  -5   0   6       11.84       19.04      4.19 o 
  -4   0   6       66.14       65.07      3.35 o 
  -3   0   6      160.36      155.03      2.32 o 
  -2   0   6        2.90       -0.07      1.38 o 
  -1   0   6      868.74      876.38      4.93 o 
   0   0   6      365.56      434.09      4.83 o 
   1   0   6      724.73      774.88      5.45 o 
   2   0   6      106.98      131.87      1.42 o 
   3   0   6       78.29       77.58      2.22 o 
   4   0   6      242.21      236.45      3.59 o 
   5   0   6       73.89       74.27      1.47 o 
   6   0   6        9.40       11.10      1.59 o 
   7   0   6       14.67       14.43      2.98 o 
   8   0   6        0.55        2.21      4.67 o 
  -6   1   6        1.59       -0.65      4.89 o 
  -5   1   6       19.24       17.33      4.58 o 
  -4   1   6      226.47      247.42      7.35 o 
  -3   1   6       19.24       19.58      2.21 o 
  -2   1   6      467.41      497.71      3.48 o 
  -1   1   6       62.88       51.55      1.66 o 
   0   1   6      108.64      108.54      1.12 o 
   1   1   6     1383.88     1341.64     17.74 o 
   2   1   6      259.23      253.46      2.79 o 
   3   1   6        1.50       -0.57      1.10 o 
   4   1   6       64.07       57.83      0.93 o 
   5   1   6       30.73       30.76      0.96 o 
   6   1   6       25.51       28.41      1.29 o 
   7   1   6       15.17       16.28      3.00 o 
   8   1   6       34.82       34.31      3.60 o 
   9   1   6        3.66        5.18      4.86 o 
  -6   2   6       38.81       37.27      5.14 o 
  -5   2   6        0.01        4.47      4.49 o 
  -4   2   6        1.46        1.64      2.69 o 
  -3   2   6       11.68       13.43      1.89 o 
  -2   2   6       39.00       41.21      1.56 o 
  -1   2   6        9.11        7.53      1.13 o 
   0   2   6      671.61      650.96      4.91 o 
   1   2   6      595.40      581.71      3.15 o 
   2   2   6       13.78       13.90      0.85 o 
   3   2   6       17.58       21.83      1.02 o 
   4   2   6       16.69       19.46      1.12 o 
   5   2   6       34.78       33.88      1.57 o 
   6   2   6       62.18       58.35      1.66 o 
   7   2   6       29.02       31.67      3.12 o 
   8   2   6        0.44       -0.35      3.39 o 
   9   2   6        0.20        2.50      4.70 o 
  -6   3   6        1.58        1.89      3.99 o 
  -5   3   6      112.90      106.37      5.39 o 
  -4   3   6        4.41        4.91      3.37 o 
  -3   3   6       35.12       33.41      1.92 o 
  -2   3   6        0.32        1.63      1.23 o 
  -1   3   6       12.08        9.92      1.09 o 
   0   3   6      331.85      317.58      2.78 o 
   1   3   6      327.00      294.76      3.21 o 
   2   3   6       18.30       18.54      0.85 o 
   3   3   6        6.05       10.76      0.76 o 
   4   3   6        4.94        4.06      1.01 o 
   5   3   6        7.17        3.87      1.07 o 
   6   3   6       66.71       65.80      1.56 o 
   7   3   6        5.04        5.91      1.16 o 
   8   3   6        5.52        6.37      3.09 o 
   9   3   6        1.01        2.38      4.78 o 
  -6   4   6        4.88        2.47      4.17 o 
  -5   4   6       30.87       30.90      3.36 o 
  -4   4   6        0.73        0.71      2.97 o 
  -3   4   6      198.95      207.11      3.98 o 
  -2   4   6       14.12       11.82      1.41 o 
  -1   4   6       45.18       41.72      1.20 o 
   0   4   6      153.47      148.35      1.13 o 
   1   4   6       22.42       21.06      1.14 o 
   2   4   6       16.58       20.14      1.17 o 
   3   4   6       79.36       80.35      0.67 o 
   4   4   6       89.49       86.23      1.26 o 
   5   4   6       43.49       37.86      1.48 o 
   6   4   6      195.28      194.15      4.66 o 
   7   4   6        0.02        0.30      1.36 o 
   8   4   6        0.61        0.48      3.68 o 
  -6   5   6        0.42       -1.22      5.04 o 
  -5   5   6        0.00        1.44      3.08 o 
  -4   5   6       22.61       22.71      2.86 o 
  -3   5   6      157.68      151.25      2.87 o 
  -2   5   6        7.36        3.65      1.50 o 
  -1   5   6      226.95      205.33      2.11 o 
   0   5   6      186.51      180.54      1.41 o 
   1   5   6        4.12        3.90      1.18 o 
   2   5   6       25.46       29.14      1.45 o 
   3   5   6       17.44       14.10      1.07 o 
   4   5   6       35.74       33.23      0.73 o 
   5   5   6      111.68      103.05      1.73 o 
   6   5   6      215.58      217.36      2.41 o 
   7   5   6        5.85        4.94      2.67 o 
   8   5   6       30.50       29.34      3.16 o 
  -5   6   6       22.01       15.65      3.38 o 
  -4   6   6        6.36        6.51      2.80 o 
  -3   6   6       12.84       12.96      2.16 o 
  -2   6   6        0.85        0.47      1.61 o 
  -1   6   6      367.44      344.28      2.50 o 
   0   6   6      188.88      185.78      2.38 o 
   1   6   6       34.54       36.86      0.87 o 
   2   6   6        1.80        1.26      1.57 o 
   3   6   6        0.47       -0.12      0.59 o 
   4   6   6       11.15       11.59      0.97 o 
   5   6   6      160.06      152.56      2.63 o 
   6   6   6        5.45        4.74      0.67 o 
   7   6   6        0.05        0.18      2.65 o 
   8   6   6        0.17       -0.83      3.86 o 
  -4   7   6        9.24        4.90      2.80 o 
  -3   7   6        9.37       10.44      2.69 o 
  -2   7   6       13.66       10.28      1.81 o 
  -1   7   6      131.15      125.12      1.98 o 
   0   7   6       31.40       31.50      1.81 o 
   1   7   6       90.40       96.03      1.28 o 
   2   7   6        0.78        0.40      0.72 o 
   3   7   6        2.81        2.08      0.76 o 
   4   7   6        0.56        0.94      1.00 o 
   5   7   6      201.68      202.01      2.25 o 
   6   7   6       19.70       17.93      1.68 o 
   7   7   6       29.16       26.72      2.40 o 
  -4   8   6        0.66        2.09      3.33 o 
  -3   8   6       10.50       11.07      2.97 o 
  -2   8   6        0.20       -0.98      3.04 o 
  -1   8   6       19.24       18.86      1.94 o 
   0   8   6       14.02       14.51      1.97 o 
   1   8   6       69.20       72.18      1.71 o 
   2   8   6       67.73       69.57      1.29 o 
   3   8   6        1.22        2.27      0.89 o 
   4   8   6      143.25      149.83      1.64 o 
   5   8   6       49.96       51.25      1.93 o 
   6   8   6       22.97       23.55      2.81 o 
   7   8   6       15.74       16.37      2.79 o 
  -3   9   6       12.69       15.74      3.21 o 
  -2   9   6        3.34        1.85      2.78 o 
  -1   9   6        0.98        1.30      2.51 o 
   0   9   6        4.53        4.06      2.18 o 
   1   9   6       53.71       56.17      2.34 o 
   2   9   6        5.10        5.04      1.21 o 
   3   9   6       16.21       16.08      1.27 o 
   4   9   6       53.76       63.48      1.62 o 
   5   9   6       12.13       12.36      1.70 o 
   6   9   6       10.75       20.79      4.83 o 
  -1  10   6       13.73       13.52      2.86 o 
   0  10   6        2.20        3.90      2.50 o 
   1  10   6        4.34        4.08      2.22 o 
   2  10   6       14.43       13.21      2.34 o 
   3  10   6       33.59       28.68      2.27 o 
   4  10   6       59.68       57.57      3.63 o 
   5  10   6        4.19        4.58      4.94 o 
  -1  -8   7       14.80       16.81      3.48 o 
   0  -8   7        0.34        1.24      4.02 o 
   1  -8   7        0.40        0.02      4.47 o 
   2  -8   7        1.02        0.21      6.38 o 
  -3  -7   7        1.36        1.36      4.23 o 
  -2  -7   7       23.12       25.41      4.19 o 
  -1  -7   7       22.24       20.98      3.35 o 
   0  -7   7       21.04       16.77      3.13 o 
   1  -7   7        0.04       -0.05      1.92 o 
   2  -7   7        4.16        1.58      2.50 o 
   3  -7   7        0.29        1.65      2.54 o 
   4  -7   7       33.41       33.32      3.11 o 
  -4  -6   7        5.52        5.89      3.96 o 
  -3  -6   7       17.33       20.59      3.97 o 
  -2  -6   7        0.05       -1.52      5.22 o 
  -1  -6   7       68.11       69.32      2.76 o 
   0  -6   7       32.12       30.61      1.74 o 
   1  -6   7        0.18       -0.61      2.00 o 
   2  -6   7       51.72       50.98      2.92 o 
   3  -6   7       19.65       23.01      2.68 o 
   4  -6   7       27.81       22.28      2.82 o 
   5  -6   7        5.84        8.78      2.98 o 
  -4  -5   7        0.14        1.14      3.37 o 
  -3  -5   7       37.43       40.07      3.83 o 
  -2  -5   7       39.81       36.34      3.31 o 
  -1  -5   7      112.34      114.22      2.88 o 
   0  -5   7       51.06       49.94      2.28 o 
   1  -5   7        0.29        0.25      1.85 o 
   2  -5   7       24.05       22.42      2.31 o 
   3  -5   7       15.96       16.64      2.38 o 
   4  -5   7        1.21        2.04      2.64 o 
   5  -5   7        1.29        2.27      2.69 o 
   6  -5   7        2.14        3.25      2.69 o 
  -5  -4   7        7.09        9.15      3.16 o 
  -4  -4   7        0.05       -0.87      1.35 o 
  -3  -4   7       31.04       33.68      3.14 o 
  -2  -4   7        2.98        0.24      2.94 o 
  -1  -4   7      207.53      212.23      3.12 o 
   0  -4   7       21.38       21.34      2.02 o 
   1  -4   7        4.98        4.93      1.67 o 
   2  -4   7       14.18       14.45      1.90 o 
   3  -4   7       11.75       13.46      2.29 o 
   4  -4   7       11.16       10.32      2.33 o 
   5  -4   7       17.68       18.69      2.58 o 
   6  -4   7        6.34        5.22      2.09 o 
   7  -4   7        1.24        1.05      3.21 o 
  -5  -3   7       26.77       27.22      2.77 o 
  -4  -3   7      101.11      119.57      3.34 o 
  -3  -3   7       68.15       67.09      2.65 o 
  -2  -3   7      366.46      364.50      4.83 o 
  -1  -3   7        0.89        1.74      1.85 o 
   0  -3   7        0.39        1.06      2.33 o 
   1  -3   7       13.57       14.38      1.71 o 
   2  -3   7       36.81       37.01      1.59 o 
   3  -3   7        4.85        3.38      1.79 o 
   4  -3   7       89.86       88.91      2.47 o 
   5  -3   7       52.46       48.79      2.62 o 
   6  -3   7        1.35        0.99      1.92 o 
   7  -3   7       12.30       13.80      2.40 o 
  -6  -2   7       15.19       16.31      5.32 o 
  -5  -2   7       29.12       22.49      2.16 o 
  -4  -2   7       20.16       22.06      2.14 o 
  -3  -2   7        3.48        2.71      1.59 o 
  -2  -2   7      493.34      476.76      4.76 o 
  -1  -2   7       11.53       12.86      2.56 o 
   0  -2   7        1.16        1.01      1.14 o 
   1  -2   7       76.92       74.45      1.37 o 
   2  -2   7       19.16       17.55      1.45 o 
   3  -2   7      120.46      114.68      2.16 o 
   4  -2   7       98.05       97.88      2.34 o 
   5  -2   7        0.42        0.18      2.50 o 
   6  -2   7        4.85        2.94      1.62 o 
   7  -2   7       23.51       27.32      2.40 o 
   8  -2   7       10.64       15.34      4.12 o 
  -6  -1   7        3.99        3.34      2.74 o 
  -5  -1   7       12.94       13.43      2.63 o 
  -4  -1   7        7.31        6.40      2.31 o 
  -3  -1   7       88.26       83.44      2.45 o 
  -2  -1   7      301.31      306.49      2.87 o 
  -1  -1   7       32.95       34.66      1.67 o 
   0  -1   7        0.06       -0.02      1.13 o 
   1  -1   7      175.89      175.84      1.48 o 
   2  -1   7        3.63        2.75      1.38 o 
   3  -1   7       22.93       19.24      1.36 o 
   4  -1   7       71.87       81.26      1.85 o 
   5  -1   7       16.27       16.30      2.03 o 
   6  -1   7       64.34       63.18      3.68 o 
   7  -1   7       15.75       19.88      3.17 o 
   8  -1   7        2.85        3.83      3.50 o 
  -6   0   7        3.24        4.75      2.88 o 
  -5   0   7        0.94        2.67      2.68 o 
  -4   0   7        3.06        3.56      2.50 o 
  -3   0   7       90.32       84.29      2.99 o 
  -2   0   7      129.07      138.84      2.27 o 
  -1   0   7        0.77        1.59      1.09 o 
   0   0   7        2.06        2.42      1.03 o 
   1   0   7        8.82       12.20      1.23 o 
   2   0   7        3.39        3.93      1.04 o 
   3   0   7       84.46       69.26      1.52 o 
   4   0   7       13.76       15.88      1.54 o 
   5   0   7       42.54       37.24      1.41 o 
   6   0   7       54.01       61.85      1.85 o 
   7   0   7        3.17        1.65      1.51 o 
   8   0   7        7.85        9.16      3.37 o 
  -6   1   7        7.92        8.98      5.19 o 
  -5   1   7        0.81        1.28      4.62 o 
  -4   1   7        6.94       11.87      3.76 o 
  -3   1   7      106.56       96.59      2.60 o 
  -2   1   7       50.55       52.02      1.70 o 
  -1   1   7       10.56        8.79      1.22 o 
   0   1   7       61.17       68.73      1.29 o 
   1   1   7       10.23       10.17      1.20 o 
   2   1   7      228.05      208.83      2.96 o 
   3   1   7      122.98      114.20      1.73 o 
   4   1   7        2.50        1.53      1.17 o 
   5   1   7       17.14       13.23      0.84 o 
   6   1   7        6.95        7.80      0.90 o 
   7   1   7       31.99       27.89      2.84 o 
   8   1   7       16.20       20.20      3.62 o 
  -6   2   7        2.39       -0.53      4.29 o 
  -5   2   7        5.12        2.11      4.00 o 
  -4   2   7       87.21       86.76      4.78 o 
  -3   2   7        9.60        9.87      2.31 o 
  -2   2   7       87.18       95.53      2.37 o 
  -1   2   7        8.79       11.31      1.24 o 
   0   2   7        5.51        8.15      0.72 o 
   1   2   7       11.81       10.76      0.91 o 
   2   2   7      654.94      603.21      8.53 o 
   3   2   7      183.13      185.08      2.17 o 
   4   2   7       11.26       12.17      1.18 o 
   5   2   7       32.90       31.61      1.69 o 
   6   2   7        0.07        0.31      1.67 o 
   7   2   7       13.14       11.50      1.77 o 
   8   2   7        0.01       -0.67      3.08 o 
  -6   3   7       13.72       12.32      4.51 o 
  -5   3   7        0.12       -1.09      4.30 o 
  -4   3   7        2.61        1.40      3.83 o 
  -3   3   7       10.38       10.64      2.37 o 
  -2   3   7       88.04       94.89      2.46 o 
  -1   3   7        0.02        0.24      1.08 o 
   0   3   7       27.62       28.33      0.91 o 
   1   3   7        9.62       11.02      0.57 o 
   2   3   7      424.56      392.20      6.55 o 
   3   3   7       74.38       72.55      2.06 o 
   4   3   7      120.83      119.83      1.50 o 
   5   3   7      181.22      181.05      2.66 o 
   6   3   7        3.35        2.99      1.54 o 
   7   3   7       47.59       48.24      3.09 o 
   8   3   7       24.80       27.80      3.48 o 
  -5   4   7        0.90       -1.05      3.87 o 
  -4   4   7        3.74        5.78      3.63 o 
  -3   4   7        2.38        3.52      2.02 o 
  -2   4   7       42.89       44.63      2.07 o 
  -1   4   7       15.16       13.01      1.14 o 
   0   4   7       55.65       65.89      1.61 o 
   1   4   7       77.98       74.52      2.21 o 
   2   4   7       32.94       35.85      2.14 o 
   3   4   7       13.05       14.04      1.61 o 
   4   4   7      335.95      323.63      3.90 o 
   5   4   7       87.71       90.01      1.69 o 
   6   4   7      121.95      137.41      2.14 o 
   7   4   7       76.90       74.93      3.10 o 
   8   4   7       22.46       25.13      3.00 o 
  -5   5   7        1.61        3.24      3.22 o 
  -4   5   7        0.36        1.39      3.00 o 
  -3   5   7        0.23        1.15      1.97 o 
  -2   5   7       29.52       25.72      1.63 o 
  -1   5   7       62.11       50.76      1.33 o 
   0   5   7       39.73       44.81      0.96 o 
   1   5   7       87.01       79.88      1.64 o 
   2   5   7      115.89      108.35      1.79 o 
   3   5   7       19.21       19.74      1.26 o 
   4   5   7       15.32       14.88      0.79 o 
   5   5   7       13.27       13.28      1.20 o 
   6   5   7      216.96      230.42      9.29 o 
   7   5   7      127.38      129.08      4.20 o 
   8   5   7        6.77        7.35      3.00 o 
  -5   6   7        0.01       -1.89      3.18 o 
  -4   6   7        2.03       -0.93      3.03 o 
  -3   6   7       16.60       18.36      2.81 o 
  -2   6   7       29.50       27.02      1.71 o 
  -1   6   7       50.67       41.11      1.50 o 
   0   6   7        5.58        5.45      0.91 o 
   1   6   7      151.99      145.78      2.28 o 
   2   6   7       21.89       23.69      1.76 o 
   3   6   7       23.73       27.15      1.40 o 
   4   6   7        0.61        0.58      0.70 o 
   5   6   7        5.47        5.87      1.11 o 
   6   6   7      159.85      158.93      2.68 o 
   7   6   7       34.23       31.34      2.66 o 
   8   6   7        3.20        3.99      2.91 o 
  -4   7   7       11.08       12.17      3.21 o 
  -3   7   7       17.85       20.57      2.71 o 
  -2   7   7       34.01       31.65      1.97 o 
  -1   7   7        0.07       -0.07      1.33 o 
   0   7   7       93.12       87.02      1.76 o 
   1   7   7       88.96       77.60      3.32 o 
   2   7   7       16.36       19.22      1.92 o 
   3   7   7       40.74       47.33      1.65 o 
   4   7   7        0.62        1.14      0.63 o 
   5   7   7        0.95        0.95      0.85 o 
   6   7   7       31.86       29.70      2.90 o 
   7   7   7       27.22       26.66      2.29 o 
  -3   8   7       10.90        9.05      3.00 o 
  -2   8   7        3.83        6.38      2.53 o 
  -1   8   7       33.91       31.93      2.34 o 
   0   8   7       47.86       42.73      1.79 o 
   1   8   7        1.50        1.12      0.79 o 
   2   8   7       23.74       23.46      1.62 o 
   3   8   7      139.03      139.05      6.85 o 
   4   8   7       51.42       58.00      1.19 o 
   5   8   7       78.96       85.14      1.75 o 
   6   8   7       49.63       45.62      3.01 o 
   7   8   7        0.12       -2.23      3.00 o 
  -2   9   7        8.46        6.59      2.72 o 
  -1   9   7       34.02       28.35      2.50 o 
   0   9   7        2.42        2.83      1.96 o 
   1   9   7       87.30       90.56      2.30 o 
   2   9   7       65.72       76.86      2.59 o 
   3   9   7        8.26        8.96      1.58 o 
   4   9   7        3.55        3.45      1.45 o 
   5   9   7       64.10       71.93      2.24 o 
   6   9   7       69.56       70.87      5.14 o 
  -1  10   7        0.42       -1.62      4.95 o 
   0  10   7       13.84       12.78      4.70 o 
   1  10   7       23.44       25.87      4.27 o 
   2  10   7        3.74        3.79      2.40 o 
   3  10   7        1.80        0.40      2.10 o 
   4  10   7        2.72        2.77      1.97 o 
  -1  -7   8        3.49        6.95      3.22 o 
   0  -7   8        2.41        1.84      3.36 o 
   1  -7   8        1.06        4.61      3.75 o 
   2  -7   8        0.05       -0.14      2.92 o 
   3  -7   8        8.13        5.09      2.70 o 
  -3  -6   8        1.05        4.29      3.95 o 
  -2  -6   8        3.17        0.61      4.03 o 
  -1  -6   8       11.58        7.94      2.99 o 
   0  -6   8        3.59        4.84      2.16 o 
   1  -6   8       56.43       54.63      2.56 o 
   2  -6   8        8.50        4.41      2.39 o 
   3  -6   8        9.15        9.87      2.49 o 
   4  -6   8        3.30        3.91      2.80 o 
   5  -6   8        0.36       -0.38      2.66 o 
  -4  -5   8        3.44        3.06      3.63 o 
  -3  -5   8        8.64        9.87      3.49 o 
  -2  -5   8        4.95        4.17      3.44 o 
  -1  -5   8       15.79       16.15      2.36 o 
   0  -5   8       46.21       47.95      3.09 o 
   1  -5   8       12.18       12.77      2.06 o 
   2  -5   8        2.55        0.40      2.71 o 
   3  -5   8       23.03       23.31      2.48 o 
   4  -5   8       18.27       15.48      2.74 o 
   5  -5   8        0.05       -1.35      2.65 o 
   6  -5   8        0.21        1.33      3.33 o 
  -4  -4   8        5.09        1.26      3.13 o 
  -3  -4   8        3.02        1.39      2.93 o 
  -2  -4   8        1.93       -0.96      3.02 o 
  -1  -4   8        7.74        8.17      2.19 o 
   0  -4   8       13.54       15.11      2.07 o 
   1  -4   8       13.16       13.96      2.01 o 
   2  -4   8        1.16        3.49      2.27 o 
   3  -4   8      148.43      145.26      3.21 o 
   4  -4   8        6.71        7.30      2.53 o 
   5  -4   8       45.08       42.85      2.67 o 
   6  -4   8       10.93       11.67      2.73 o 
  -5  -3   8        0.79        1.07      2.72 o 
  -4  -3   8        3.58        1.68      1.81 o 
  -3  -3   8        9.62        8.21      2.06 o 
  -2  -3   8       21.67       25.51      2.12 o 
  -1  -3   8       83.71       88.18      2.40 o 
   0  -3   8        4.24        4.67      2.00 o 
   1  -3   8       30.34       28.37      2.02 o 
   2  -3   8        4.60        6.13      1.73 o 
   3  -3   8       75.32       80.82      2.33 o 
   4  -3   8       23.40       21.96      2.32 o 
   5  -3   8      141.94      146.94      3.98 o 
   6  -3   8        3.76        2.90      2.42 o 
   7  -3   8        0.90        1.68      2.48 o 
  -5  -2   8        7.39        5.03      2.57 o 
  -4  -2   8       11.71       11.41      1.78 o 
  -3  -2   8       10.58       12.81      1.72 o 
  -2  -2   8        4.74        4.87      1.92 o 
  -1  -2   8       57.09       54.25      3.23 o 
   0  -2   8        0.01       -0.43      1.58 o 
   1  -2   8       24.41       25.77      1.47 o 
   2  -2   8        0.02        0.43      1.97 o 
   3  -2   8        1.16        2.95      1.74 o 
   4  -2   8       60.43       60.82      2.17 o 
   5  -2   8      103.23      114.03      2.80 o 
   6  -2   8        0.62        0.21      1.66 o 
   7  -2   8        0.21        1.82      2.26 o 
  -5  -1   8        2.62        3.35      2.68 o 
  -4  -1   8        0.16        0.08      2.43 o 
  -3  -1   8       66.02       70.14      2.50 o 
  -2  -1   8        8.15        8.81      2.01 o 
  -1  -1   8      130.31      119.22      4.47 o 
   0  -1   8        1.53        1.04      1.24 o 
   1  -1   8        0.67        1.83      1.36 o 
   2  -1   8       25.78       24.58      1.48 o 
   3  -1   8        1.17        0.35      1.42 o 
   4  -1   8      116.79      122.06      1.89 o 
   5  -1   8       63.19       69.18      3.39 o 
   6  -1   8        7.78        7.57      2.71 o 
   7  -1   8       21.79       21.54      3.45 o 
   8  -1   8       10.73        8.77      3.79 o 
  -5   0   8       11.85       11.04      4.58 o 
  -4   0   8        1.93        1.47      2.58 o 
  -3   0   8       25.50       29.79      2.59 o 
  -2   0   8       58.95       61.61      2.41 o 
  -1   0   8      139.68      128.17      1.76 o 
   0   0   8       66.87       58.14      1.51 o 
   1   0   8       34.05       34.18      1.62 o 
   2   0   8      123.28      115.55      1.58 o 
   3   0   8       40.36       37.51      1.64 o 
   4   0   8      425.96      445.75      3.63 o 
   5   0   8        0.45        0.30      1.84 o 
   6   0   8        2.71        2.70      1.44 o 
   7   0   8        2.14        1.38      1.54 o 
   8   0   8       24.77       28.61      3.72 o 
  -5   1   8        8.46       11.74      2.97 o 
  -4   1   8        0.66        1.53      2.52 o 
  -3   1   8        4.37        3.83      2.38 o 
  -2   1   8       31.16       35.54      2.35 o 
  -1   1   8        9.46        8.58      1.08 o 
   0   1   8      197.40      185.84      2.46 o 
   1   1   8       57.01       53.84      1.28 o 
   2   1   8       10.30        9.46      1.20 o 
   3   1   8      107.59      111.33      1.85 o 
   4   1   8      304.33      295.86      3.90 o 
   5   1   8       31.71       29.68      1.00 o 
   6   1   8       13.97       10.26      0.78 o 
   7   1   8       28.58       33.84      3.26 o 
   8   1   8       15.87       21.99      3.27 o 
  -5   2   8        0.62        2.07      4.02 o 
  -4   2   8        4.27        4.17      4.18 o 
  -3   2   8        7.19        9.52      2.57 o 
  -2   2   8        0.01        0.04      1.84 o 
  -1   2   8      254.07      240.70      2.35 o 
   0   2   8       14.65       16.89      1.40 o 
   1   2   8        4.75        3.98      0.95 o 
   2   2   8       35.33       32.28      0.97 o 
   3   2   8      432.07      427.54     12.28 o 
   4   2   8      379.35      353.74      3.38 o 
   5   2   8       13.63       14.51      1.97 o 
   6   2   8       91.84       91.58      2.33 o 
   7   2   8       14.57       15.42      2.92 o 
   8   2   8        0.04       -0.48      3.22 o 
  -5   3   8        3.32        1.40      4.39 o 
  -4   3   8       20.42       15.62      4.20 o 
  -3   3   8        9.42        9.34      2.44 o 
  -2   3   8       13.14       13.66      1.83 o 
  -1   3   8      212.04      211.40      2.83 o 
   0   3   8       31.48       34.75      1.47 o 
   1   3   8       14.60       14.14      0.77 o 
   2   3   8       29.29       25.84      0.80 o 
   3   3   8      220.42      217.61      2.45 o 
   4   3   8       85.31       75.11      1.34 o 
   5   3   8       10.27       12.15      1.47 o 
   6   3   8       95.71      102.24      2.01 o 
   7   3   8       38.90       45.48      3.00 o 
   8   3   8        0.02       -0.22      3.06 o 
  -5   4   8        2.68       -1.38      4.37 o 
  -4   4   8        1.17        0.88      3.73 o 
  -3   4   8       79.48       76.18      3.07 o 
  -2   4   8        9.55       13.06      2.04 o 
  -1   4   8      248.70      257.43      2.78 o 
   0   4   8        4.04        4.43      0.77 o 
   1   4   8        3.45        4.82      2.00 o 
   2   4   8        4.35        5.26      1.67 o 
   3   4   8      262.34      252.05      5.21 o 
   4   4   8       30.36       29.52      0.85 o 
   5   4   8      177.23      178.69      2.30 o 
   6   4   8      208.38      215.05      4.38 o 
   7   4   8        2.09        1.16      2.58 o 
   8   4   8       41.94       45.77      3.25 o 
  -5   5   8       29.79       33.52      4.61 o 
  -4   5   8        0.00        0.81      3.88 o 
  -3   5   8        0.16       -0.16      2.55 o 
  -2   5   8        3.10        3.36      1.81 o 
  -1   5   8      171.04      186.70      1.98 o 
   0   5   8       25.06       21.13      0.82 o 
   1   5   8       50.93       52.23      2.58 o 
   2   5   8       44.55       48.78      2.33 o 
   3   5   8        4.76        3.06      1.77 o 
   4   5   8       19.99       17.76      1.77 o 
   5   5   8       76.28       76.86      1.55 o 
   6   5   8       63.27       63.81      2.59 o 
   7   5   8        1.41        1.00      2.49 o 
   8   5   8       16.15       20.31      3.00 o 
  -4   6   8        7.78        6.58      3.19 o 
  -3   6   8       17.34       22.52      2.95 o 
  -2   6   8       45.21       48.68      1.77 o 
  -1   6   8       12.80       12.06      1.26 o 
   0   6   8       21.65       16.72      0.80 o 
   1   6   8        0.69        2.11      2.42 o 
   2   6   8       47.59       53.90      2.32 o 
   3   6   8       41.88       42.66      1.68 o 
   4   6   8       36.80       38.58      2.06 o 
   5   6   8      286.69      276.82      1.74 o 
   6   6   8       32.36       33.14      2.76 o 
   7   6   8       38.95       39.84      2.60 o 
   8   6   8       22.75       22.35      5.54 o 
  -3   7   8       21.44       23.88      2.77 o 
  -2   7   8       59.34       65.57      2.79 o 
  -1   7   8       10.80       10.48      1.66 o 
   0   7   8        1.80        1.24      1.04 o 
   1   7   8       54.15       53.86      3.09 o 
   2   7   8       56.52       66.06      2.53 o 
   3   7   8       24.58       18.27      1.71 o 
   4   7   8       84.32       87.60      1.66 o 
   5   7   8      115.09      132.02      3.66 o 
   6   7   8        0.19        0.39      2.60 o 
   7   7   8       79.91       77.14      3.62 o 
  -3   8   8       47.12       50.74      3.32 o 
  -2   8   8       16.78       20.10      2.61 o 
  -1   8   8       35.43       39.32      2.29 o 
   0   8   8        0.14        0.69      1.30 o 
   1   8   8        0.20        0.01      1.90 o 
   2   8   8       37.69       34.99      2.64 o 
   3   8   8       19.21       17.93      1.60 o 
   4   8   8       87.60      101.54      1.94 o 
   5   8   8       22.88       29.21      2.16 o 
   6   8   8        9.16       10.05      2.80 o 
  -2   9   8       24.45       23.76      5.13 o 
  -1   9   8        0.75        1.00      4.57 o 
   0   9   8       26.33       24.53      4.19 o 
   1   9   8        0.06       -0.18      2.76 o 
   2   9   8        2.49        1.59      2.56 o 
   3   9   8        9.89       10.31      1.60 o 
   4   9   8       93.05       91.14      2.02 o 
   5   9   8        4.09        5.50      2.00 o 
   0  10   8       28.93       27.23      4.44 o 
   1  10   8        0.67       -0.41      3.11 o 
   2  10   8       14.69       10.99      2.72 o 
   3  10   8        9.90        8.41      2.21 o 
   4  10   8      101.55      114.87      3.70 o 
  -1  -6   9        1.23        2.12      2.91 o 
   0  -6   9        7.69        9.78      3.12 o 
   1  -6   9       11.39       12.28      2.35 o 
   2  -6   9       22.51       25.59      2.73 o 
   3  -6   9        3.22        1.96      2.84 o 
   4  -6   9        6.16        8.97      3.00 o 
  -3  -5   9        0.08        1.80      3.57 o 
  -2  -5   9        1.98       -1.16      4.67 o 
  -1  -5   9        4.49        7.57      3.76 o 
   0  -5   9        0.93        0.10      2.96 o 
   1  -5   9       32.82       34.64      2.38 o 
   2  -5   9        7.70        9.77      2.60 o 
   3  -5   9        0.01       -0.34      2.56 o 
   4  -5   9        0.15        0.80      2.72 o 
   5  -5   9       10.30       11.50      2.74 o 
  -3  -4   9       12.04       13.21      3.49 o 
  -2  -4   9        9.05        8.87      3.31 o 
  -1  -4   9        0.36        1.88      3.24 o 
   0  -4   9        1.51        1.16      2.69 o 
   1  -4   9       20.82       28.82      2.95 o 
   2  -4   9       64.24       69.65      2.71 o 
   3  -4   9        0.86        1.31      2.51 o 
   4  -4   9       28.48       27.65      2.88 o 
   5  -4   9        4.53        4.00      2.63 o 
   6  -4   9        3.73        3.41      3.16 o 
  -4  -3   9        0.00        0.91      3.11 o 
  -3  -3   9       15.01       13.58      2.19 o 
  -2  -3   9       48.68       54.22      2.47 o 
  -1  -3   9        1.19        0.89      3.28 o 
   0  -3   9       72.94       75.92      3.37 o 
   1  -3   9       18.80       23.26      2.60 o 
   2  -3   9       16.41       16.50      1.83 o 
   3  -3   9        7.05        6.85      1.99 o 
   4  -3   9      161.49      158.53      3.25 o 
   5  -3   9        6.81        7.98      2.53 o 
   6  -3   9       17.03       20.27      2.70 o 
   7  -3   9        1.87        3.24      2.50 o 
  -4  -2   9       24.10       21.75      2.08 o 
  -3  -2   9       16.07       14.64      2.10 o 
  -2  -2   9        3.86        4.17      1.95 o 
  -1  -2   9        3.18        3.52      1.99 o 
   0  -2   9       96.63       96.42      3.55 o 
   1  -2   9        1.31        1.13      4.17 o 
   2  -2   9       12.00       11.92      2.09 o 
   3  -2   9       39.38       41.42      1.95 o 
   4  -2   9       90.76       95.39      2.44 o 
   5  -2   9        0.06       -0.26      2.06 o 
   6  -2   9       30.82       34.12      2.52 o 
   7  -2   9       16.05       20.15      3.83 o 
  -5  -1   9        1.67        1.19      2.91 o 
  -4  -1   9       25.61       28.17      2.89 o 
  -3  -1   9        0.01        0.43      1.86 o 
  -2  -1   9        0.40        0.60      2.01 o 
  -1  -1   9        0.77        1.88      2.73 o 
   0  -1   9       30.59       28.26      1.77 o 
   1  -1   9        2.10        0.80      1.87 o 
   2  -1   9        2.32        1.49      1.48 o 
   3  -1   9      153.15      156.54      2.35 o 
   4  -1   9      103.48      110.28      2.33 o 
   5  -1   9       56.32       58.84      2.08 o 
   6  -1   9       33.06       38.15      3.21 o 
   7  -1   9       39.58       44.58      3.74 o 
  -5   0   9        0.24       -0.18      3.00 o 
  -4   0   9       36.41       42.04      3.16 o 
  -3   0   9       11.84       11.37      2.69 o 
  -2   0   9        1.08        2.15      2.43 o 
  -1   0   9        8.24        5.01      1.58 o 
   0   0   9       44.52       44.48      1.92 o 
   1   0   9        0.96        1.67      1.69 o 
   2   0   9       81.13       77.97      2.43 o 
   3   0   9      230.41      220.30      3.74 o 
   4   0   9       38.38       38.48      1.91 o 
   5   0   9      272.17      268.44      6.65 o 
   6   0   9      119.31      137.47      5.98 o 
   7   0   9       86.68       83.89      3.87 o 
   8   0   9       22.81       22.52      4.57 o 
  -5   1   9       35.10       31.21      3.34 o 
  -4   1   9       46.83       49.39      5.26 o 
  -3   1   9        0.00       -0.23      2.47 o 
  -2   1   9       26.07       31.90      2.20 o 
  -1   1   9        9.28        9.73      1.40 o 
   0   1   9       13.43       13.05      0.92 o 
   1   1   9        1.91        2.31      1.63 o 
   2   1   9      158.02      136.54      7.21 o 
   3   1   9      140.96      139.20      2.97 o 
   4   1   9       47.79       48.72      2.18 o 
   5   1   9       14.79       13.38      1.77 o 
   6   1   9        1.84        0.79      0.56 o 
   7   1   9      101.92      106.42      3.64 o 
   8   1   9        2.90        6.15      3.02 o 
  -5   2   9       13.43       16.36      3.31 o 
  -4   2   9        4.64        4.96      2.81 o 
  -3   2   9        0.17        2.29      2.61 o 
  -2   2   9       13.72       15.16      1.94 o 
  -1   2   9       10.81       13.77      1.78 o 
   0   2   9       77.11       74.13      2.06 o 
   1   2   9       26.67       27.80      1.31 o 
   2   2   9      114.71      112.31      1.76 o 
   3   2   9     1716.17     1696.84     27.67 o 
   4   2   9       39.44       40.28      1.26 o 
   5   2   9      781.43      815.97     12.04 o 
   6   2   9        0.13        0.10      1.72 o 
   7   2   9       11.60       11.48      2.87 o 
   8   2   9        0.17        0.87      3.25 o 
  -5   3   9        9.31       12.12      4.50 o 
  -4   3   9        2.39        1.25      2.93 o 
  -3   3   9        4.76        2.28      2.66 o 
  -2   3   9       38.92       41.09      2.15 o 
  -1   3   9      178.54      197.32      2.50 o 
   0   3   9      190.56      195.77      2.50 o 
   1   3   9      989.11      977.61      3.84 o 
   2   3   9      140.06      134.15      1.21 o 
   3   3   9       24.66       27.70      0.86 o 
   4   3   9      153.97      149.33      2.07 o 
   5   3   9      105.52      113.26      1.84 o 
   6   3   9        0.38       -0.71      1.53 o 
   7   3   9       26.93       29.04      2.82 o 
   8   3   9        1.40        2.35      2.85 o 
  -4   4   9       10.49        9.63      4.00 o 
  -3   4   9       67.29       73.64      4.32 o 
  -2   4   9        0.07       -0.65      1.71 o 
  -1   4   9      244.81      239.75      2.06 o 
   0   4   9      104.83       94.32      6.10 o 
   1   4   9        5.04        3.80      0.73 o 
   2   4   9       83.64       83.38      4.22 o 
   3   4   9        0.32       -0.27      0.68 o 
   4   4   9      203.32      196.35      2.39 o 
   5   4   9       10.87       10.59      1.13 o 
   6   4   9        0.00        0.16      1.85 o 
   7   4   9        1.14        0.12      2.26 o 
   8   4   9       90.35       91.28      3.71 o 
  -4   5   9        2.30        2.44      3.91 o 
  -3   5   9       63.39       61.68      3.97 o 
  -2   5   9       25.73       28.84      1.81 o 
  -1   5   9       43.06       43.39      1.67 o 
   0   5   9       95.69       98.78      1.50 o 
   1   5   9      107.67      112.14      4.30 o 
   2   5   9       30.39       27.74      3.56 o 
   3   5   9       17.46       18.65      1.60 o 
   4   5   9      188.67      181.50      4.92 o 
   5   5   9       20.75       16.99      0.83 o 
   6   5   9      201.73      200.03      3.02 o 
   7   5   9      142.96      145.73      3.41 o 
   8   5   9        5.99        6.45      4.87 o 
  -3   6   9       77.56       78.31      3.47 o 
  -2   6   9        0.41        2.61      2.36 o 
  -1   6   9       43.56       49.27      1.67 o 
   0   6   9       70.39       66.29      1.94 o 
   1   6   9       83.61       79.21      3.07 o 
   2   6   9        8.34        4.42      2.17 o 
   3   6   9      172.86      167.09      2.90 o 
   4   6   9       43.47       35.08      1.99 o 
   5   6   9       95.09       89.90      2.48 o 
   6   6   9        4.61        3.62      2.55 o 
   7   6   9       14.35       14.24      4.58 o 
  -3   7   9        7.28        7.15      2.84 o 
  -2   7   9       10.46        8.43      2.41 o 
  -1   7   9       99.10      112.83      2.74 o 
   0   7   9        0.24        0.18      0.71 o 
   1   7   9        0.55        0.71      2.61 o 
   2   7   9      131.83      118.44      4.98 o 
   3   7   9       11.76       14.91      1.65 o 
   4   7   9      149.90      142.49      2.68 o 
   5   7   9       21.04       21.65      2.08 o 
   6   7   9       79.71       70.59      2.64 o 
   7   7   9        1.31       -0.88      2.85 o 
  -2   8   9        0.68       -2.00      5.16 o 
  -1   8   9       45.74       52.31      4.68 o 
   0   8   9      125.16      119.58      3.89 o 
   1   8   9        0.68        0.09      2.60 o 
   2   8   9      125.54      111.29      3.31 o 
   3   8   9       24.17       28.12      1.88 o 
   4   8   9        0.97       -0.68      1.42 o 
   5   8   9       16.43       14.67      2.16 o 
   6   8   9       32.29       35.49      2.40 o 
  -1   9   9       32.05       38.89      5.41 o 
   0   9   9       55.73       55.65      3.35 o 
   1   9   9       29.42       30.67      2.94 o 
   2   9   9        2.95        3.92      2.49 o 
   3   9   9        3.41        2.22      1.61 o 
   4   9   9        0.03        0.92      1.94 o 
   5   9   9       51.11       53.21      2.47 o 
   2  10   9        8.98        7.69      2.99 o 
   3  10   9        8.21        7.75      2.96 o 
  -1  -5  10        5.61        5.93      3.22 o 
   0  -5  10       12.04       11.17      3.23 o 
   1  -5  10       26.02       25.93      2.92 o 
   2  -5  10        0.23        0.11      3.47 o 
   3  -5  10       43.21       45.88      2.94 o 
   4  -5  10       14.36       11.85      2.82 o 
  -2  -4  10       16.59       17.98      3.26 o 
  -1  -4  10        5.06        2.96      3.42 o 
   0  -4  10       28.56       26.30      2.92 o 
   1  -4  10        3.64        7.27      3.70 o 
   2  -4  10       30.16       30.16      2.72 o 
   3  -4  10       47.19       54.56      3.00 o 
   4  -4  10        8.51        6.63      2.91 o 
   5  -4  10       44.02       47.21      3.22 o 
  -3  -3  10        1.35        0.97      2.21 o 
  -2  -3  10       19.91       18.18      2.36 o 
  -1  -3  10        0.65        1.88      2.93 o 
   0  -3  10       21.80       25.42      2.57 o 
   1  -3  10        0.34        1.81      3.20 o 
   2  -3  10       83.66       88.09      2.76 o 
   3  -3  10        0.95        1.86      2.34 o 
   4  -3  10       18.03       14.51      2.66 o 
   5  -3  10        2.67        1.62      2.48 o 
   6  -3  10        2.61        2.66      2.87 o 
  -3  -2  10        1.70        1.28      2.17 o 
  -2  -2  10       12.52       14.62      2.19 o 
  -1  -2  10        5.81        7.21      2.16 o 
   0  -2  10       16.55       15.93      2.79 o 
   1  -2  10       18.71       11.04      3.19 o 
   2  -2  10       29.33       34.31      2.20 o 
   3  -2  10       97.20       92.56      2.28 o 
   4  -2  10       18.37       16.81      2.04 o 
   5  -2  10       86.54       90.24      3.08 o 
   6  -2  10        2.00        2.39      2.38 o 
   7  -2  10        0.03        0.45      3.56 o 
  -4  -1  10        0.05        0.71      2.20 o 
  -3  -1  10       11.29       12.01      2.42 o 
  -2  -1  10       12.19       12.67      2.04 o 
  -1  -1  10      143.40      132.04      3.63 o 
   0  -1  10       28.58       28.12      1.93 o 
   1  -1  10      186.69      170.20      4.54 o 
   2  -1  10       39.99       41.96      2.36 o 
   3  -1  10       21.53       21.41      1.66 o 
   4  -1  10       38.81       38.50      1.99 o 
   5  -1  10       26.47       28.20      2.31 o 
   6  -1  10        6.09        4.10      3.23 o 
   7  -1  10       39.55       41.21      4.09 o 
  -4   0  10        2.27        0.47      2.87 o 
  -3   0  10      163.11      169.85      4.00 o 
  -2   0  10       17.97       23.93      3.42 o 
  -1   0  10       13.31       10.84      1.86 o 
   0   0  10        1.30        0.90      1.40 o 
   1   0  10        6.04        7.44      1.97 o 
   2   0  10       43.28       39.74      2.14 o 
   3   0  10        5.58        6.09      1.59 o 
   4   0  10       30.36       31.18      1.93 o 
   5   0  10       14.52       12.32      2.18 o 
   6   0  10       52.51       53.04      2.78 o 
   7   0  10       75.22       69.85      3.86 o 
  -4   1  10        1.47       -1.33      2.88 o 
  -3   1  10        8.22       10.01      2.94 o 
  -2   1  10       23.00       24.15      2.77 o 
  -1   1  10        2.57        1.31      1.32 o 
   0   1  10       35.82       34.12      3.17 o 
   1   1  10        6.69        6.32      1.81 o 
   2   1  10       61.93       60.97      2.08 o 
   3   1  10       56.86       51.99      1.07 o 
   4   1  10      646.36      652.52     11.79 o 
   5   1  10      307.63      309.37      6.63 o 
   6   1  10      266.29      278.56      4.53 o 
   7   1  10       88.41       91.09      3.85 o 
  -4   2  10       11.03       12.09      2.93 o 
  -3   2  10       58.29       66.14      3.99 o 
  -2   2  10        2.28        1.13      2.63 o 
  -1   2  10        8.79        8.88      1.13 o 
   0   2  10      144.90      153.78      4.61 o 
   1   2  10      122.35      121.20      1.84 o 
   2   2  10      302.87      296.18      2.32 o 
   3   2  10      466.74      467.18      2.67 o 
   4   2  10       53.95       53.62      1.24 o 
   5   2  10       33.15       35.84      4.87 o 
   6   2  10       68.14       65.59      3.00 o 
   7   2  10        0.21        1.82      2.90 o 
   8   2  10        8.30        4.87      3.27 o 
  -4   3  10        6.74        9.02      2.93 o 
  -3   3  10       38.15       40.72      2.95 o 
  -2   3  10       15.59       13.07      1.96 o 
  -1   3  10      259.77      265.12      2.42 o 
   0   3  10      126.10      115.71      2.62 o 
   1   3  10      288.73      273.97      5.21 o 
   2   3  10      413.73      400.26      2.09 o 
   3   3  10       12.07       11.58      0.90 o 
   4   3  10      637.55      613.94      7.16 o 
   5   3  10        4.04        6.95      1.78 o 
   6   3  10       42.16       42.38      1.98 o 
   7   3  10        0.35        0.68      2.48 o 
   8   3  10        0.30       -1.14      2.89 o 
  -4   4  10        0.10       -1.72      3.15 o 
  -3   4  10       17.56       14.15      2.99 o 
  -2   4  10      136.89      130.19      3.53 o 
  -1   4  10        0.21       -0.33      1.09 o 
   0   4  10      540.51      559.25     10.20 o 
   1   4  10       11.10       11.11      0.74 o 
   2   4  10      329.21      335.74     14.47 o 
   3   4  10       56.90       55.75      2.04 o 
   4   4  10       14.03       11.67      0.86 o 
   5   4  10       18.99       17.86      1.42 o 
   6   4  10       37.84       23.50     20.52 o 
   7   4  10        0.86        0.26      2.38 o 
  -3   5  10        0.70        0.75      2.68 o 
  -2   5  10      337.26      349.63      9.66 o 
  -1   5  10       20.48       18.78      2.12 o 
   0   5  10       95.14       89.82      1.82 o 
   1   5  10        3.29        2.97      2.32 o 
   2   5  10       20.56       22.41      4.18 o 
   3   5  10       71.24       68.70      4.88 o 
   4   5  10       20.48       21.54      1.47 o 
   5   5  10       23.62       23.71      1.93 o 
   6   5  10       13.05        8.93      2.36 o 
   7   5  10        0.50        1.82      5.25 o 
  -3   6  10        7.14        6.94      3.65 o 
  -2   6  10        0.22        0.53      2.51 o 
  -1   6  10       10.79       13.50      2.06 o 
   0   6  10        6.77        5.93      4.47 o 
   1   6  10        4.94        4.47      3.64 o 
   2   6  10        1.83        1.87      3.80 o 
   3   6  10       54.91       53.54      4.78 o 
   4   6  10        0.08        0.41      1.66 o 
   5   6  10       57.84       53.17      2.39 o 
   6   6  10        3.09        2.50      2.55 o 
   7   6  10       26.14       24.66      3.00 o 
  -2   7  10       37.36       38.64      5.38 o 
  -1   7  10        0.51       -0.18      3.30 o 
   0   7  10        3.08        1.95      3.06 o 
   1   7  10        9.92       11.94      2.78 o 
   2   7  10       76.84       63.69      2.86 o 
   3   7  10        1.76        3.68      3.77 o 
   4   7  10       89.77       81.10      2.39 o 
   5   7  10        0.09       -0.34      2.00 o 
   6   7  10       20.60       18.92      2.25 o 
  -1   8  10       11.28        9.26      3.68 o 
   0   8  10       83.69       82.65      4.50 o 
   1   8  10        7.29        8.75      2.60 o 
   2   8  10        0.24        0.60      2.37 o 
   3   8  10        3.92        1.06      2.15 o 
   4   8  10       35.85       39.66      2.32 o 
   5   8  10        0.49        0.90      2.12 o 
   0   9  10       21.14       25.20      3.57 o 
   1   9  10       11.50        8.34      2.75 o 
   2   9  10        9.50       10.95      2.87 o 
   3   9  10        4.86        3.79      4.32 o 
   4   9  10        8.87        7.24      2.73 o 
  -1  -4  11        2.64        5.84      3.62 o 
   0  -4  11        2.28        3.09      2.92 o 
   1  -4  11        9.30        7.05      3.60 o 
   2  -4  11       13.66       16.86      2.77 o 
   3  -4  11        0.75        1.67      2.79 o 
   4  -4  11        1.59        0.49      2.72 o 
  -2  -3  11        1.86        2.01      2.39 o 
  -1  -3  11        9.16       13.66      3.21 o 
   0  -3  11        3.91        4.27      2.55 o 
   1  -3  11        6.84       10.92      3.72 o 
   2  -3  11       19.87       19.33      3.60 o 
   3  -3  11        3.88        2.88      2.63 o 
   4  -3  11       42.61       42.02      2.94 o 
   5  -3  11       22.94       23.02      2.83 o 
  -2  -2  11        4.18        4.15      2.16 o 
  -1  -2  11        0.32        0.77      2.26 o 
   0  -2  11       11.17       10.85      1.96 o 
   1  -2  11       92.98       81.04      3.78 o 
   2  -2  11       19.05       13.58      3.13 o 
   3  -2  11       56.70       50.45      2.77 o 
   4  -2  11        7.71        6.16      2.74 o 
   5  -2  11        6.14        3.68      2.43 o 
   6  -2  11        1.26        1.14      3.49 o 
  -3  -1  11       27.78       25.69      4.03 o 
  -2  -1  11       39.84       34.19      2.50 o 
  -1  -1  11       26.78       25.87      3.08 o 
   0  -1  11       27.70       19.23      3.30 o 
   1  -1  11       10.32       13.43      2.47 o 
   2  -1  11       27.35       22.70      3.91 o 
   3  -1  11       11.57       11.43      1.66 o 
   4  -1  11        4.72        2.63      2.37 o 
   5  -1  11       12.16       12.30      2.99 o 
   6  -1  11       11.15        9.57      4.07 o 
  -3   0  11        0.30        1.76      3.95 o 
  -2   0  11        0.02       -0.20      3.86 o 
  -1   0  11        0.02        3.45      1.76 o 
   0   0  11       43.53       35.39      1.74 o 
   1   0  11       31.16       28.92      2.07 o 
   2   0  11       15.92       12.45      2.11 o 
   3   0  11       10.69       12.81      2.39 o 
   4   0  11        3.88        2.85      2.46 o 
   5   0  11       11.05        9.41      3.83 o 
   6   0  11       11.75       14.49      3.25 o 
   7   0  11        0.50       -0.32      3.45 o 
  -3   1  11        1.37        2.79      3.11 o 
  -2   1  11       94.05       85.16      5.30 o 
  -1   1  11        3.03        4.54      1.51 o 
   0   1  11        0.69        0.68      2.15 o 
   1   1  11       12.99       10.57      1.87 o 
   2   1  11        5.70        5.13      1.50 o 
   3   1  11       28.52       29.09      1.62 o 
   4   1  11       17.73       16.39      1.31 o 
   5   1  11       23.61       23.38      2.60 o 
   6   1  11       21.76       19.94      3.36 o 
   7   1  11        8.12       10.11      3.07 o 
  -3   2  11        0.53       -0.17      3.16 o 
  -2   2  11        6.79       10.27      2.85 o 
  -1   2  11       20.57       22.01      3.71 o 
   0   2  11        0.00       -0.62      2.11 o 
   1   2  11       28.03       30.22      1.79 o 
   2   2  11        0.42        3.15      1.73 o 
   3   2  11        6.53        3.46      2.27 o 
   4   2  11        4.29        4.28      1.48 o 
   5   2  11       18.24       20.27      3.42 o 
   6   2  11        6.02        8.57      2.51 o 
   7   2  11        0.14        0.52      3.35 o 
  -3   3  11       21.19       20.37      3.19 o 
  -2   3  11        1.12        2.03      2.47 o 
  -1   3  11        0.01        1.36      4.37 o 
   0   3  11        0.86        0.58      1.80 o 
   1   3  11       98.82      105.61      1.68 o 
   2   3  11       35.49       34.94      1.15 o 
   3   3  11       25.16       24.98      1.04 o 
   4   3  11       30.90       30.68      1.29 o 
   5   3  11       20.12       10.59      7.57 o 
   6   3  11        0.04       -1.80      4.32 o 
   7   3  11        6.97       10.69      5.59 o 
  -3   4  11        8.64        8.83      2.88 o 
  -2   4  11        5.14        4.98      2.73 o 
  -1   4  11       23.17       20.78      4.34 o 
   0   4  11       24.23       24.29      3.94 o 
   1   4  11        5.11        5.84      0.78 o 
   2   4  11        0.69        0.87      2.07 o 
   3   4  11       51.11       56.81      2.25 o 
   4   4  11       44.54       42.16      3.15 o 
   5   4  11        7.55        8.77      1.38 o 
   6   4  11       12.86       12.03      5.29 o 
   7   4  11        6.49        9.69      5.31 o 
  -2   5  11        0.07        0.93      2.63 o 
  -1   5  11        0.88        0.89      2.19 o 
   0   5  11       38.00       36.58      4.48 o 
   1   5  11        2.61        4.27      3.97 o 
   2   5  11       18.57       21.18      2.38 o 
   3   5  11        5.63        4.96      3.97 o 
   4   5  11        1.20        1.19      2.94 o 
   5   5  11       33.98       40.27      3.43 o 
   6   5  11        9.23       12.72      4.66 o 
   7   5  11        0.33       -0.43      5.39 o 
  -2   6  11        8.10       10.16      5.21 o 
  -1   6  11       18.92       21.96      5.13 o 
   0   6  11        3.23        3.96      4.08 o 
   1   6  11        3.07        2.78      3.50 o 
   2   6  11        0.00        0.84      4.45 o 
   3   6  11        0.07        2.17      3.85 o 
   4   6  11        0.49       -1.13      3.12 o 
   5   6  11       11.50       11.99      3.08 o 
   6   6  11       16.24       18.47      3.44 o 
  -1   7  11       53.04       44.62      5.96 o 
   0   7  11       25.38       25.98      4.51 o 
   1   7  11        0.81        5.49      4.66 o 
   2   7  11        3.35        3.88      4.38 o 
   3   7  11        5.53        1.04      4.37 o 
   4   7  11        1.25        1.86      2.74 o 
   5   7  11       18.56       20.13      3.10 o 
   6   7  11        0.44        1.56      3.13 o 
   0   8  11        2.90        3.78      3.40 o 
   1   8  11       31.47       36.60      3.13 o 
   2   8  11        8.77        7.28      2.78 o 
   3   8  11        0.49        0.29      4.42 o 
   4   8  11        2.88        5.16      2.80 o 
   5   8  11        6.16        6.81      2.97 o 
   0  -3  12        1.54        2.00      3.53 o 
   1  -3  12        0.09        2.20      3.42 o 
   2  -3  12        2.06        1.38      3.86 o 
   3  -3  12        1.44        3.34      2.73 o 
  -1  -2  12        2.00        0.90      3.21 o 
   0  -2  12        1.14        0.67      2.72 o 
   1  -2  12        0.54        0.40      3.46 o 
   2  -2  12        3.80        4.99      3.31 o 
   3  -2  12        3.24        2.73      2.63 o 
   4  -2  12        6.18        5.82      2.75 o 
   5  -2  12        0.84        2.06      2.69 o 
  -1  -1  12        0.03        0.94      4.01 o 
   0  -1  12        0.07       -0.73      2.81 o 
   1  -1  12        0.69        0.63      2.49 o 
   2  -1  12        3.10        1.82      2.78 o 
   3  -1  12        4.24        3.23      2.54 o 
   4  -1  12        1.44        3.18      3.01 o 
   5  -1  12        0.18        0.90      2.83 o 
  -2   0  12       15.97       15.30      4.53 o 
  -1   0  12        7.75        5.66      3.60 o 
   0   0  12        0.04        2.31      3.31 o 
   1   0  12        1.38        1.47      2.82 o 
   2   0  12        2.24        4.74      2.76 o 
   3   0  12       19.45       21.58      3.65 o 
   4   0  12        0.90        3.02      2.72 o 
   5   0  12        0.13        1.10      2.91 o 
   6   0  12        3.16        3.44      2.98 o 
  -2   1  12       12.91       15.02      3.93 o 
  -1   1  12       13.64       18.08      4.58 o 
   0   1  12        5.56        9.05      4.44 o 
   1   1  12        0.89        1.37      2.44 o 
   2   1  12        6.36        6.92      2.60 o 
   3   1  12       37.32       35.24      2.55 o 
   4   1  12        0.50       -0.63      2.43 o 
   5   1  12       25.85       23.06      2.85 o 
   6   1  12        0.20        0.08      2.92 o 
  -2   2  12        0.00       -0.49      3.71 o 
  -1   2  12        7.98        9.59      4.53 o 
   0   2  12        0.12        0.39      4.38 o 
   1   2  12       19.14       16.44      2.43 o 
   2   2  12       20.42       21.70      4.86 o 
   4   2  12        0.01        2.76      3.42 o 
   5   2  12        0.86       -0.53      2.43 o 
   6   2  12       20.92       18.18      2.61 o 
  -2   3  12        0.30        0.39      3.95 o 
  -1   3  12        0.09        0.71      3.68 o 
   1   3  12        0.00       -0.92      4.01 o 
   2   3  12       47.35       54.52      5.81 o 
   3   3  12       14.24       17.78      3.89 o 
   4   3  12       21.16       24.83      3.69 o 
   5   3  12       22.60       20.94      5.27 o 
   6   3  12        2.23        4.81      4.75 o 
  -2   4  12        7.52        8.53      5.12 o 
  -1   4  12        3.97        0.42      4.86 o 
   0   4  12        1.11       -0.90      4.48 o 
   1   4  12       28.12       23.04      4.10 o 
   2   4  12       28.63       32.24      4.86 o 
   3   4  12        2.31        0.61      4.21 o 
   4   4  12       12.55       17.57      3.02 o 
   5   4  12        7.21        7.95      3.10 o 
   6   4  12        0.01       -0.58      4.73 o 
  -1   5  12        7.33        3.69      5.14 o 
   0   5  12       10.96       11.55      4.10 o 
   1   5  12        1.72        2.13      4.74 o 
   2   5  12       29.64       26.65      4.30 o 
   3   5  12        0.16       -0.36      3.97 o 
   4   5  12       22.32       25.87      5.10 o 
   5   5  12        4.56        6.31      3.09 o 
   6   5  12        0.00        0.34      4.38 o 
   0   6  12       29.19       28.74      5.50 o 
   1   6  12        8.96       12.87      4.15 o 
   2   6  12        4.76        4.90      3.73 o 
   3   6  12        0.23       -0.26      3.59 o 
   4   6  12       51.08       53.42      3.93 o 
   5   6  12        1.25        2.56      3.39 o 
   0   7  12       21.86       26.77      5.79 o 
   1   7  12       21.17       25.17      5.24 o 
   2   7  12        5.91        7.03      4.79 o 
   3   7  12        7.58       11.15      4.89 o 
   4   7  12        8.02        8.89      3.26 o 
   5   7  12        2.06        0.69      3.42 o 
   0  -1  13        0.28       -0.26      2.93 o 
   1  -1  13        2.89        5.43      2.97 o 
   2  -1  13        2.10       -1.67      4.03 o 
   3  -1  13        4.35        1.72      3.11 o 
   4  -1  13       13.78       11.28      3.29 o 
   0   0  13        0.42        1.38      3.02 o 
   1   0  13        5.07        5.58      3.03 o 
   2   0  13        0.24        2.17      2.87 o 
   3   0  13        3.92        3.30      3.64 o 
   4   0  13       11.72       13.29      2.98 o 
   5   0  13        8.30       10.20      3.01 o 
  -1   1  13        1.90        0.96      4.83 o 
   0   1  13        0.01        0.13      2.58 o 
   1   1  13        0.29        1.65      2.58 o 
   2   1  13       12.03       15.50      2.76 o 
   3   1  13        6.94        6.27      2.59 o 
   4   1  13       42.36       44.20      3.01 o 
   5   1  13        1.19        0.83      2.74 o 
  -1   2  13        3.49        5.33      4.90 o 
   0   2  13        6.62        6.50      4.61 o 
   1   2  13       10.23       15.45      2.62 o 
   2   2  13        1.26        1.87      2.31 o 
   3   2  13       33.11       40.80      5.71 o 
   4   2  13       17.18       17.53      3.47 o 
   5   2  13        0.01       -2.21      5.36 o 
  -1   3  13        2.34        1.64      4.99 o 
   0   3  13        1.69        2.38      3.68 o 
   1   3  13        5.79        2.78      4.77 o 
   2   3  13        3.62        4.82      4.11 o 
   3   3  13       74.88       79.89      6.15 o 
   4   3  13       97.64      101.77      5.13 o 
   5   3  13        3.27        9.22      5.42 o 
   0   4  13       12.78       22.20      5.30 o 
   1   4  13        0.44        3.89      5.01 o 
   2   4  13       56.53       53.43      5.69 o 
   3   4  13       73.57       87.50      5.59 o 
   4   4  13        1.41        0.65      5.03 o 
   5   4  13        5.33        2.03      3.47 o 
   0   5  13        2.36        4.18      4.96 o 
   1   5  13        0.56        0.78      5.18 o 
   2   5  13       10.81       10.32      4.69 o 
   3   5  13       40.96       50.43      5.79 o 
   4   5  13        0.84       -0.99      5.21 o 
   5   5  13       15.14       17.16      3.11 o 
   1   6  13        0.95       -1.30      5.00 o 
   2   6  13       24.16       24.14      5.61 o 
   3   6  13       16.06       19.93      4.72 o 
   4   6  13        1.60        1.55      4.42 o 
   2   2  14       33.58       44.76      5.11 o 
   3   2  14        3.07        1.37      4.68 o 
   2   3  14       13.93       20.73      4.78 o 
   3   3  14        3.03        7.54      4.11 o 
   3   4  14        2.50        3.21      5.58 o 
                                                 
